# Supplementary material for: Dal81 Regulates Expression of Arginine Metabolism Genes in Candida parapsilosis
Source: mSphere. 2018 Mar 7;3(2):e00028-18. doi: 10.1128/mSphere.00028-18 (PMC5853489; doi:10.1128/mSphere.00028-18)
Supplement: DATA SET S1 [file sph001182486sd1.xls]

## Sheet: Description
Strains
CLIB214	wildtype
CPRI	leu2::FRT/leu2::FRT, his1::FRT/his1::FRT, frt::CmLEU2/frt::CdHIS1
dal81	leu2::FRT/leu2::FRT, his1::FRT/his1::FRT, cpar2_800890::LEU2/ cpar2_800890::HIS1
Media
NH4	YNB with glucose and ammonium sulfate
ILE	YNB with glucose and 10 mM isoleucine
GABA	YNB with glucose and 10 mM GABA
YPD	Yeast extract-peptone-dextrose
Data desciriptions
Column	Description
ID	C. parapsilosis gene ID
(rows 18-23 are derived from DESeq2)
baseMean	average of the normalized counts over all samples
log2FoldChange	log2 Fold Change
lfcSE	Standard error of log2 fold change
stat	Wald statistic
pvalue	Wald test p-value
padj	Benjamini-Hochberg adjusted p-value
Calb 19	C. albicans orf19 ortholog
C alb 22	C. albicans assembly 22 ORF
GeneName(calb)	C. albicans gene name (or orf19 designation)
GeneName (Sc)	S. cerevisiae gene name
description_CGOB	Description from Candida Gene Order Browser
description_CDC317	Description from Candida Genome Database for C. parapsilosis
description_calb_SC5314	Description from Candida Genome Database for C.albicans

## Sheet: CLIB214_NH4-vs-ILE
ID	baseMean	log2FoldChange	lfcSE	stat	pvalue	padj	Calb 19	C alb 22	GeneName(calb)	GeneName (Sc)	description_CGOB	description_CDC317	description_calb_SC5314
CPAR2_203270	40947.2	11.3872	0.199591	57.0525	0	0	CaO19.1847	CR_06860C	ARO10	ARO10	Aromatic decarboxylase of the Ehrlich fusel oil pathway of aromatic alcohol biosynthesis	Ortholog(s) have phenylpyruvate decarboxylase activity	Aromatic decarboxylase; Ehrlich fusel oil pathway of aromatic alcohol biosynthesis; alkaline repressed; protein abundance affected by URA3 expression in CAI-4 strain; Spider biofilm induced
CPAR2_800760	8053.45	9.99051	0.23487	42.5363	0	0	CaO19.2583	CR_01830C	orf19.2583.2		Putative oligopeptide transporter	Ortholog(s) have dipeptide transporter activity, tripeptide transporter activity and role in dipeptide transport, tripeptide transport	Oligopeptide transporter involved in uptake of di-/tripeptides; highly induced during chlamydospore formation in both C. albicans and C. dubliniensis
CPAR2_806990	1692.22	9.97845	0.439509	22.7036	4.12e-114	3.21e-112	CaO19.7002	C3_05660C	orf19.7002		To correct a sequencing error, a single base has been inserted upstream on Chr 8 resulting in the coordinates of CPAR2_806990 being increased by 1 in CGOB	Ortholog of C. albicans SC5314 : orf19.7002, Candida tenuis NRRL Y-1498 : CANTEDRAFT_122709, Debaryomyces hansenii CBS767 : DEHA2E00110g and Pichia stipitis Pignal : PICST_30109	Ortholog of C. parapsilosis CDC317 : CPAR2_806990, Candida tenuis NRRL Y-1498 : CANTEDRAFT_122709, Debaryomyces hansenii CBS767 : DEHA2E00110g and Pichia stipitis Pignal : PICST_30109
CPAR2_212360	4007.26	9.94113	0.297086	33.4621	1.72e-245	4.35e-243	CaO19.5826	C2_02790C	orf19.5826		Hypothetical protein	Ortholog(s) have cytoplasm localization	Predicted amino acid transmembrane transporter; rat catheter biofilm repressed
CPAR2_212440	4052.26	9.83893	0.288005	34.1624	8.75e-256	2.55e-253	CaO19.5820	C2_02850W	UGA6		Similar to C. albicans orf19.5826	Ortholog(s) have cytoplasm localization	Putative GABA-specific permease; decreased transcription is observed upon benomyl treatment or in an azole-resistant strain that overexpresses MDR1
CPAR2_601610	2972.44	9.80207	0.365048	26.8515	8.11e-159	9.65e-157	CaO19.5532	C6_02620C	orf19.5532		Hypothetical protein	Ortholog of C. albicans SC5314 : orf19.5532, C. dubliniensis CD36 : Cd36_62900, Candida tenuis NRRL Y-1498 : CANTEDRAFT_113264 and Pichia stipitis Pignal : PICST_31408	Protein of unknown function; Spider biofilm induced
CPAR2_402870	12831	9.58405	0.18588	51.5604	0	0	CaO19.5672	C4_00430W	MEP2	MEP2	Ammonium permease and regulator of nitrogen starvation-induced filamentation	Ortholog(s) have high affinity secondary active ammonium transmembrane transporter activity, methylammonium transmembrane transporter activity	Ammonium permease and regulator of nitrogen starvation-induced filamentation; 11 predicted transmembrane regions; in low nitrogen cytoplasmic C-terminus activates Ras/cAMP and MAPK signal transduction pathways to induce filamentation
CPAR2_301130	2288.61	9.36528	0.317827	29.4666	7.71e-191	1.36e-188	CaO19.7056	C7_00630C	orf19.7056		Putative protein of unknown function	Has domain(s) with predicted amino acid transmembrane transporter activity, role in amino acid transmembrane transport, transmembrane transport and membrane localization	Putative protein of unknown function; transcript is upregulated in clinical isolates from HIV+ patients with oral candidiasis; regulated by Sef1, Sfu1, and Hap43
CPAR2_803380	824.818	9.05217	0.45275	19.9938	6.24e-89	4.13e-87	CaO19.6267	C1_06430C	orf19.6267		Hypothetical protein	Ortholog of C. albicans SC5314 : orf19.6267, C. dubliniensis CD36 : Cd36_06020, Candida tenuis NRRL Y-1498 : CANTEDRAFT_91858 and Pichia stipitis Pignal : PICST_30337	Ortholog of C. dubliniensis CD36 : Cd36_06020, C. parapsilosis CDC317 : CPAR2_803380, Candida tenuis NRRL Y-1498 : CANTEDRAFT_91858 and Pichia stipitis Pignal : PICST_30337
CPAR2_105530	3756.47	8.9409	0.22797	39.2196	0	0	CaO19.781	C1_04650W	orf19.781	DUR3	Putative major urea transporter	Ortholog(s) have putrescine transmembrane transporter activity, spermidine transmembrane transporter activity, urea transmembrane transporter activity and role in putrescine transport, spermidine transport, urea transport	High affinity spermidine transporter; expression is induced by urea; fungal-specific (no human or murine homolog); not required for virulence in a mouse intravenous model
CPAR2_800240	11340.4	8.78944	0.145999	60.2022	0	0	CaO19.3746	CR_02240C	IFC1		Putative oligopeptide transporter	Ortholog(s) have oligopeptide transmembrane transporter activity and role in nitrogen utilization, oligopeptide transmembrane transport	Oligopeptide transporter; induced upon phagocytosis by macrophage; macrophage/pseudohyphal-repressed after 16h; fluconazole-induced; virulence-group-correlated expression; Hap43-repressed
CPAR2_503530	7730.73	8.75409	0.211223	41.4448	0	0	CaO19.6993	C3_05580C	GAP2	GAP1	Putative amino acid permease To correct a sequencing error, a single base has been deleted upstream on Chr5 resulting in the coordinates of this gene being decreased by 1 in CGOB	Ortholog(s) have L-proline transmembrane transporter activity, polyamine transmembrane transporter activity and role in amino acid transport, polyamine transport, regulation of nitrogen utilization	General amino acid permease; ketoconazole, flucytosine repressed; Ssy1-dependent histidine induction; regulated by Nrg1, Tup1; colony morphology-related gene regulation by Ssn6; Spider and flow model biofilm induced
CPAR2_209680	2274.64	8.70839	0.275547	31.604	3.25e-219	6.54e-217	CaO19.6956	C3_03640W	DAL9		Putative allantoate permease	Ortholog(s) have Golgi apparatus, cell division site, cell tip, endoplasmic reticulum localization	Putative allantoate permease; fungal-specific (no human or murine homolog)
CPAR2_103200	1268.2	8.68733	0.341319	25.4522	6.67e-143	6.7e-141			orf19.3130		Putative allantoin permease
CPAR2_200970	1206.46	8.60562	0.345024	24.9421	2.6e-137	2.41e-135	CaO19.7336	CR_09390C	orf19.7336		Predicted membrane transporter, member of the drug:proton antiporter (14 spanner) (DHA2) family, major facilitator superfamily (MFS)	Ortholog(s) have endoplasmic reticulum localization	Predicted membrane transporter; member of the drug:proton antiporter (14 spanner) (DHA2) family, major facilitator superfamily (MFS); Spider biofilm induced
CPAR2_404920	1582.42	8.04633	0.257991	31.1884	1.53e-213	2.97e-211	CaO19.1641	C3_02060W	orf19.1641		Hypothetical protein	Ortholog(s) have cytosol, nucleus localization	Ortholog(s) have cytosol, extracellular region, nucleus localization
CPAR2_402730	424.172	7.88701	0.471214	16.7376	6.97e-63	2.97e-61	CaO19.5655	C4_00290C	orf19.5655		Hypothetical protein	Has domain(s) with predicted 2 iron, 2 sulfur cluster binding, iron ion binding, oxidoreductase activity, oxidoreductase activity and acting on paired donors, more	Has domain(s) with predicted 2 iron, 2 sulfur cluster binding, iron ion binding, oxidoreductase activity, acting on paired donors, with incorporation or reduction of molecular oxygen and NAD(P)H as one donor, more
CPAR2_704060	1342.33	7.40943	0.252232	29.3755	1.13e-189	1.88e-187					Hypothetical protein	Ortholog of Candida orthopsilosis Co 90-125 : CORT_0G04240 and Spathaspora passalidarum NRRL Y-27907 : SPAPADRAFT_63493
CPAR2_108060	870.357	6.80333	0.233975	29.0772	6.97e-186	1.13e-183	CaO19.4063	C1_05080W	GPT1		GABA/polyamine transporter	Ortholog(s) have gamma-aminobutyric acid transmembrane transporter activity, polyamine transmembrane transporter activity and role in gamma-aminobutyric acid transport, polyamine transport	GABA/polyamine transporter; 9 to 11 membrane spanning segments; complements GABA uptake defect of an S. cerevisiae uga4 put4 gap1 triple mutant; complements growth of an S. cerevisiae spe1 mutant under polyamine limitation
CPAR2_301880	2975.34	6.74932	0.140606	48.0015	0	0	CaO19.5536	C6_02660C	orf19.5536	AMD2	Hypothetical protein	Has domain(s) with predicted carbon-nitrogen ligase activity, with glutamine as amido-N-donor, hydrolase activity, acting on carbon-nitrogen (but not peptide) bonds, in linear amides activity	Has domain(s) with predicted carbon-nitrogen ligase activity, with glutamine as amido-N-donor, hydrolase activity, acting on carbon-nitrogen (but not peptide) bonds, in linear amides activity
CPAR2_401450	626.381	6.64784	0.263537	25.2254	2.11e-140	2.01e-138	CaO19.4682	C4_01070W	HGT17		Putative glucose transporter of the major facilitator superfamily	Has domain(s) with predicted substrate-specific transmembrane transporter activity, transmembrane transporter activity, transporter activity, role in transmembrane transport and integral to membrane, membrane localization	Putative MFS family glucose transporter; 20 members in C. albicans; 12 probable membrane-spanning segments; induced at low (0.2%, compared to 2%) glucose in rich media; Spider biofilm induced
CPAR2_105740	148.538	6.54536	0.452994	14.4491	2.54e-47	7.29e-46					Hypothetical protein
CPAR2_807520	2594.5	6.41398	0.488269	13.1362	2.04e-39	4.63e-38	CaO19.1656	C3_01900C	orf19.1656		Hap43p-repressed gene in C. albicans To correct a sequencing error, a single base has been inserted upstream on Chr 8 resulting in the coordinates of CPAR2_807520 being increased by 1 in CGOB	Has domain(s) with predicted metal ion binding activity	Protein with a predicted FYVE/PHD zinc finger domain; Hap43-repressed; Spider biofilm induced
CPAR2_802720	133.851	6.39735	0.457998	13.9681	2.44e-44	6.35e-43	CaO19.3232	CR_01220W	orf19.3232		Putative transporter	Ortholog(s) have role in cellular response to drug and endoplasmic reticulum localization	Putative transporter; mutation confers hypersensitivity to toxic ergosterol analog; fungal-specific (no human or murine homolog)
CPAR2_211650	7137.96	6.19562	0.121163	51.1345	0	0	CaO19.5784	C2_03120W	AMO1		Putative peroxisomal copper amine oxidase	Ortholog(s) have primary amine oxidase activity, role in amine catabolic process, cellular copper ion homeostasis, cellular nitrogen compound metabolic process and ascospore-type prospore, cytosol localization	Putative peroxisomal copper amine oxidase
CPAR2_403650	730.424	6.09523	0.219972	27.7091	5.43e-169	7.19e-167	CaO19.1307	C4_03710C	orf19.1307		Hypothetical protein	Has domain(s) with predicted membrane localization	Predicted membrane protein; rat catheter biofilm induced
CPAR2_404070	188.065	6.0778	0.365667	16.6211	4.9e-62	2.01e-60					Hypothetical protein	Has domain(s) with predicted role in (1->6)-beta-D-glucan biosynthetic process, cell wall biogenesis and extracellular region localization
CPAR2_806780	2820.86	5.99803	0.203668	29.45	1.26e-190	2.16e-188	CaO19.7385	C3_06040W	orf19.7385	LEE1	To correct a sequencing error, a single base has been inserted upstream on Chr 8 resulting in the coordinates of CPAR2_806780 being increased by 1 in CGOB	Has domain(s) with predicted nucleic acid binding, zinc ion binding activity	CCCH zinc finger protein; Spider biofilm induced
CPAR2_500590	1688.34	5.98354	0.145776	41.046	0	0	CaO19.1275	C4_05880W	GAT1	GAT1	Zinc finger transcriptional regulator of nitrogen utilization	Ortholog(s) have RNA polymerase II core promoter proximal region sequence-specific DNA binding transcription factor activity involved in positive regulation of transcription, more	GATA-type transcription factor; regulator of nitrogen utilization; required for nitrogen catabolite repression and utilization of isoleucine, tyrosine and tryptophan N sources; required for virulence in a mouse systemic infection model
CPAR2_204350	147.851	5.81105	0.38726	15.0056	6.75e-51	2.21e-49	CaO19.695	CR_06590C	RGS2	RGS2	Protein of RGS superfamily	Ortholog(s) have GTPase activator activity, role in adenylate cyclase-modulating G-protein coupled receptor signaling pathway and cytoplasm, nucleus localization	Protein of RGS superfamily; mutants are viable; rat catheter and Spider biofilm induced
CPAR2_501010	2339.37	5.76709	0.544789	10.5859	3.46e-26	4.85e-25	CaO19.2882	C4_06530C	XUT1		Putative high-affinity, high-capacity xanthine-uric acid/H+ symporter	Ortholog(s) have fungal-type vacuole localization	Putative high-affinity, high-capacity xanthine-uric acid/H+ symporter; similar to A. nidulans UapA; member of the Nucleobase-Ascorbate Transporter/Nucleobase-Cation Symporter (NAT/NCS2) family; rat catheter biofilm induced
CPAR2_202920	688.719	5.70765	0.202794	28.1451	2.75e-174	3.73e-172	CaO19.4970	C1_13430C	orf19.4970		Hypothetical protein	Ortholog of C. albicans SC5314 : orf19.4970, C. dubliniensis CD36 : Cd36_12460, Debaryomyces hansenii CBS767 : DEHA2C14146g and Pichia stipitis Pignal : PICST_66706	Protein of unknown function; Spider biofilm induced
CPAR2_601520	1805.74	5.70549	0.139038	41.0353	0	0	CaO19.5610	C6_03230W	ARG3	ARG3	Putative ornithine carbamoyltransferase	Ortholog(s) have ornithine carbamoyltransferase activity, role in arginine biosynthetic process via ornithine and cytosol, mitochondrion localization	Putative ornithine carbamoyltransferase; Gcn4-regulated; Hap43-induced; repressed in alkalinizing medium; rat catheter and Spider biofilm induced
CPAR2_401580	1537.38	5.53436	0.167274	33.0855	4.8e-240	1.17e-237					Hypothetical protein	Has domain(s) with predicted amino acid transmembrane transporter activity, role in amino acid transmembrane transport and membrane localization
CPAR2_108070	610.901	5.45178	0.206113	26.4505	3.6e-154	4.04e-152					Hypothetical protein	Ortholog(s) have fungal-type vacuole localization
CPAR2_109640	70.1667	5.38198	0.462644	11.6331	2.8e-31	4.81e-30	CaO19.6084	C1_00190C	orf19.6084		Biofilm-induced gene in C. albicans	Ortholog of C. albicans SC5314 : orf19.6084, C. dubliniensis CD36 : Cd36_00200, Candida tenuis NRRL Y-1498 : CANTEDRAFT_114399 and Debaryomyces hansenii CBS767 : DEHA2A13068g	Protein of unknown function; flow model biofilm induced; Spider biofilm induced
CPAR2_601180	1739.13	5.35051	0.194628	27.491	2.25e-166	2.85e-164	CaO19.5565	C6_02890C	orf19.5565		Putative 3-hydroxyisobutyrate dehydrogenase	Has domain(s) with predicted 3-hydroxyisobutyrate dehydrogenase activity, coenzyme binding, oxidoreductase activity, oxidoreductase activity, acting on the CH-OH group of donors and NAD or NADP as acceptor, more	3-hydroxypropionate dehydrogenase; involved in degradation of toxic propionyl-CoA; rat catheter and Spider biofilm induced
CPAR2_808410	139.537	5.33054	0.346165	15.3989	1.67e-53	5.89e-52	CaO19.7447	C3_06580W	JEN1	JEN1	Similar to C. albicans orf19.7747 (JEN1), putative lactate transporter To correct a sequencing error, a single base has been inserted upstream on Chr 8 resulting in the coordinates of CPAR2_808410 being increased by 1 in CGOB	Ortholog(s) have lactate transmembrane transporter activity, secondary active monocarboxylate transmembrane transporter activity, selenite:hydrogen symporter activity	Lactate transporter; induced by lactic acid, activated by Cat8; alkaline repressed by Rim101; localizes to plasma membrane; Spider biofilm induced
CPAR2_802070	364.968	5.2976	0.24148	21.938	1.13e-106	8.21e-105	CaO19.4384	CR_03450W	HXT5		Putative sugar transporter	Has domain(s) with predicted substrate-specific transmembrane transporter activity, transmembrane transporter activity, transporter activity, role in transmembrane transport and integral to membrane, membrane localization	Putative sugar transporter; induced by ciclopirox olamine; Snf3-induced; alkaline repressed; colony morphology-related gene regulation by Ssn6; possibly essential gene
CPAR2_402040	867.58	5.19609	0.182482	28.4746	2.42e-178	3.52e-176	CaO19.5307	C4_04030W	JEN2		Similar to C. albicans orf19.5307 (JEN2), dicarboxylic acid transporter	Ortholog(s) have dicarboxylic acid transmembrane transporter activity, role in dicarboxylic acid transport and plasma membrane localization	Dicarboxylic acid transporter; regulated by glucose repression; induced by Rgt1; disruptants not obtained by UAU1 method; rat catheter and Spider biofilm induced
CPAR2_700610	143.856	5.14457	0.34023	15.1209	1.18e-51	3.93e-50	CaO19.7225	C1_14180W	orf19.7225		Hypothetical protein	Ortholog of C. albicans SC5314 : orf19.7225, C. dubliniensis CD36 : Cd36_13150, Candida tenuis NRRL Y-1498 : CANTEDRAFT_135418 and Debaryomyces hansenii CBS767 : DEHA2B01298g	Ortholog of C. dubliniensis CD36 : Cd36_13150, C. parapsilosis CDC317 : CPAR2_700610, Candida tenuis NRRL Y-1498 : CANTEDRAFT_135418 and Debaryomyces hansenii CBS767 : DEHA2B01298g
CPAR2_405470	51.3272	5.09093	0.494848	10.2879	7.99e-25	1.05e-23	CaO19.5975	C3_05050W	orf19.5975		Putative zinc finger DNA-binding transcription factor	Ortholog(s) have role in positive regulation of cell adhesion involved in single-species biofilm formation and positive regulation of cell-substrate adhesion, more	C2H2 transcription factor; fluconazole-repressed; induced in ssr1 mutant; required for yeast cell adherence to silicone substrate; Spider biofilm induced
CPAR2_806880	606.862	5.06708	0.217817	23.263	1.05e-119	8.63e-118	CaO19.6950	C3_03690W	orf19.6950	YPQ2	S. cerevisiae homolog YDR352W localizes to fungal-type vacuole membrane To correct a sequencing error, a single base has been inserted upstream on Chr 8 resulting in the coordinates of CPAR2_806880 being increased by 1 in CGOB	Ortholog(s) have cationic amino acid transmembrane transporter activity, role in basic amino acid transmembrane export from vacuole and integral to fungal-type vacuolar membrane localization	Putative vacuolar membrane transporter for cationic amino acids; Spider biofilm induced
CPAR2_503880	2132.93	4.92438	0.144871	33.9915	2.98e-253	8.26e-251	CaO19.5392	C3_00650W	NGT1		N-acetylglucosamine (GlcNAc)-specific transporter To correct a sequencing error, a single base has been deleted upstream on Chr5 resulting in the coordinates of this gene being decreased by 1 in CGOB	Ortholog(s) have N-acetylglucosamine transmembrane transporter activity, role in N-acetylglucosamine transport and cytoplasm, plasma membrane localization	N-acetylglucosamine (GlcNAc)-specific transporter; role in GlcNAc (but not serum) induced hyphal growth; localizes to plasma membrane; induced by GlcNAc, macrophage engulfment; 12 transmembrane, major facilitator superfamily
CPAR2_800230	499.966	4.91036	0.189516	25.9101	5.13e-148	5.34e-146					Hypothetical protein	Has domain(s) with predicted role in transmembrane transport
CPAR2_807900	4207.1	4.89372	0.1351	36.223	2.65e-287	9.64e-285					Similar to C. albicans orf19.5121 (OPT5), oligopeptide transporter To correct a sequencing error, a single base has been inserted upstream on Chr 8 resulting in the coordinates of CPAR2_807900 being increased by 1 in CGOB	Has domain(s) with predicted role in transmembrane transport
CPAR2_214150	2799.4	4.86272	0.145142	33.5033	4.32e-246	1.14e-243	CaO19.1461	C2_01540W	orf19.1461		Hypothetical protein	Ortholog(s) have cytosol, nucleus localization	S. pombe ortholog SPCC576.01c is a predicted sulfonate dioxygenase; possibly transcriptionally regulated upon hyphal formation; Spider biofilm induced
CPAR2_206570	580.201	4.86005	0.254702	19.0813	3.61e-81	2.26e-79	CaO19.3548.1	C2_05180W	WH11		Cytoplasmic protein expressed specifically in white phase yeast cells	Ortholog(s) have role in pathogenesis, phenotypic switching, single-species biofilm formation on inanimate substrate and cytoplasm localization	White-phase yeast transcript; expression in opaques increases virulence/switching; mutant switches as WT; Hap43, hypoxia, ketoconazol induced; required for RPMI biofilm; Bcr1-induced in RPMI a/a biofilm; rat catheter, Spider biofilm induced
CPAR2_102410	1927.44	4.84427	0.168199	28.8008	2.09e-182	3.21e-180	CaO19.242	C3_02510C	ARC1		Secreted aspartyl proteinase	Secreted aspartic protease; activated by autocatalytic cleavage of a pro-sequence; induced by exogenous proteins	Secreted aspartyl protease; regulated by growth phase, temperature, white-opaque switch; highly expressed in opaque cells and upon deep epidermal invasion; greater expression in vaginal than oral infection; prominent role in biofilms
CPAR2_603360	342.905	4.83832	0.219665	22.0259	1.63e-107	1.2e-105	CaO19.6323	C6_00140C	HPA2	HPA3	S. cerevisiae homolog HPA3 has D-amino-acid N-acetyltransferase activity, has role in D-amino acid metabolic process and localizes to cytoplasm, nucleus	Ortholog(s) have D-amino-acid N-acetyltransferase activity, role in D-amino acid metabolic process and cytosol, nucleus localization	Ortholog(s) have D-amino-acid N-acetyltransferase activity, role in D-amino acid metabolic process and cytosol, nucleus localization
CPAR2_600150	640.535	4.76128	0.159245	29.8991	2.02e-196	3.81e-194	CaO19.5763	C6_03880W	orf19.5763		Hypothetical protein	Has domain(s) with predicted oxidoreductase activity and role in metabolic process	Has domain(s) with predicted oxidoreductase activity and role in metabolic process
CPAR2_301480	117.388	4.74457	0.361655	13.1191	2.56e-39	5.76e-38	CaO19.7071	C7_00480W	FGR2		Protein similar to phosphate transporters	Ortholog(s) have role in cellular response to biotic stimulus, cellular response to starvation and filamentous growth of a population of unicellular organisms in response to biotic stimulus, more	Protein similar to phosphate transporters; transposon mutation affects filamentous growth; expression is regulated upon white-opaque switching
CPAR2_203450	11231.1	4.69416	0.147629	31.797	7.12e-222	1.48e-219	CaO19.638	CR_05170C	HSP104	FDH1	Formate dehydrogenase, oxidizes formate to produce CO2	Ortholog(s) have formate dehydrogenase (NAD+) activity, role in formate catabolic process and cytosol localization	Formate dehydrogenase; oxidizes formate to CO2; Mig1 regulated; induced by macrophages; fluconazole-repressed; repressed by Efg1 in yeast, not hyphal conditions; stationary phase enriched; rat catheter and Spider biofilm induced
CPAR2_600640	70.2436	4.59308	0.388235	11.8307	2.71e-32	4.82e-31					Hypothetical protein
CPAR2_208910	358.55	4.58352	0.52952	8.65599	4.89e-18	4.18e-17	CaO19.6222.1	C1_06870C	orf19.6222.1		Hypothetical protein	Ortholog of C. albicans SC5314 : orf19.6222.1, Candida tenuis NRRL Y-1498 : CANTEDRAFT_114047, Debaryomyces hansenii CBS767 : DEHA2D14388g and Pichia stipitis Pignal : PICST_37629	Ortholog of C. parapsilosis CDC317 : CPAR2_208910, Candida tenuis NRRL Y-1498 : CANTEDRAFT_114047, Debaryomyces hansenii CBS767 : DEHA2D14388g and Pichia stipitis Pignal : PICST_37629
CPAR2_104430	7781.36	4.54613	0.191358	23.7571	9.27e-125	8.31e-123	CaO19.3152	C2_06700W	AMO2		Protein similar to A. niger predicted peroxisomal copper amino oxidase	Ortholog(s) have role in cellular response to drug	Protein similar to A. niger predicted peroxisomal copper amino oxidase; mutation confers hypersensitivity to toxic ergosterol analog; F-12/CO2 early biofilm induced
CPAR2_807910	3394.59	4.52571	0.102657	44.0857	0	0	CaO19.5121	C2_08360C	OPT5		Putative oligopeptide transporter To correct a sequencing error, a single base has been inserted upstream on Chr 8 resulting in the coordinates of CPAR2_807910 being increased by 1 in CGOB	Ortholog(s) have oligopeptide transmembrane transporter activity and role in oligopeptide transmembrane transport	Oligopeptide transporter; fungal-specific (no human or murine homolog); induced by BSA, but not by tetrapeptide or pentapeptide
CPAR2_104940	38.1164	4.49473	0.545894	8.23371	1.82e-16	1.39e-15	CaO19.2197	C2_07840W	orf19.2197		Hypothetical protein	Has domain(s) with predicted N,N-dimethylaniline monooxygenase activity, NADP binding, flavin adenine dinucleotide binding activity and role in oxidation-reduction process	Has domain(s) with predicted N,N-dimethylaniline monooxygenase activity, NADP binding, flavin adenine dinucleotide binding activity and role in oxidation-reduction process
CPAR2_102200	534.745	4.48925	0.245119	18.3146	6.33e-75	3.38e-73	CaO19.265	C3_02750W	orf19.2650		Biofilm-induced gene in C. albicans	Has domain(s) with predicted RNA binding, ribonuclease III activity and role in RNA processing	Protein with a ribonuclease III domain; flow model biofilm induced; Spider biofilm induced
CPAR2_102760	11330.1	4.39244	0.256429	17.1293	8.98e-66	4e-64	CaO19.341	C3_03440C	orf19.3411		Putative spermidine export pump	Ortholog(s) have endoplasmic reticulum, plasma membrane localization	Putative spermidine export pump; fungal-specific (no human or murine homolog)
CPAR2_808400	18.8644	4.36508	0.603913	7.22798	4.9e-13	2.89e-12					Similar to C. albicans orf19.7747 (JEN1), putative lactate transporter To correct a sequencing error, a single base has been inserted upstream on Chr 8 resulting in the coordinates of CPAR2_808400 being increased by 1 in CGOB	Has domain(s) with predicted role in transmembrane transport and integral to membrane localization
CPAR2_207120	987.442	4.27011	0.129141	33.0654	9.34e-240	2.18e-237					Hypothetical protein	Ortholog of Candida tenuis NRRL Y-1498 : CANTEDRAFT_112577, Pichia stipitis Pignal : PICST_28225, Candida orthopsilosis Co 90-125 : CORT_0A06470 and Candida tropicalis MYA-3404 : CTRG_02373
CPAR2_804960	28.2139	4.2131	0.536152	7.85804	3.9e-15	2.72e-14					To correct a sequencing error, a single base has been inserted upstream on Chr 8 resulting in the coordinates of CPAR2_804960 being increased by 1 in CGOB	Ortholog of Candida tenuis NRRL Y-1498 : CANTEDRAFT_136667, Lodderomyces elongisporus NRLL YB-4239 : LELG_00446, Debaryomyces hansenii CBS767 : DEHA2B11044g and Pichia stipitis Pignal : PICST_30030
CPAR2_213230	254.927	4.19276	0.317678	13.1981	9e-40	2.06e-38	CaO19.2072	C2_00550W	orf19.2072	HNM1	S. cerevisiae homolog HNM1 has role in ethanolamine transport, transmembrane transport, glycine betaine transport, choline transport	Ortholog(s) have choline transmembrane transporter activity, ethanolamine transmembrane transporter activity and role in choline transport, ethanolamine transport, glycine betaine transport	Ortholog(s) have (R)-carnitine transmembrane transporter activity, choline transmembrane transporter activity, ethanolamine transmembrane transporter activity
CPAR2_807600	1753.67	4.14021	0.14703	28.159	1.86e-174	2.58e-172	CaO19.1655	C3_01930W	PXP2		Putative acyl-CoA oxidase To correct a sequencing error, a single base has been inserted upstream on Chr 8 resulting in the coordinates of CPAR2_807600 being increased by 1 in CGOB	Predicted acyl-CoA dehydrogenase and acyl-CoA oxidase; role in fatty acid beta-oxidation; similar but not orthologous to Pox1; present in purified mitochondrial nucleoids	Putative acyl-CoA oxidase; enzyme of fatty acid beta-oxidation; induced during macrophage infection; opaque specific transcript; putative peroxisome targeting signal; Spider biofilm induced
CPAR2_213240	456.708	4.13094	0.230886	17.8917	1.37e-71	6.94e-70					Similar to orf19.2072	Has domain(s) with predicted amino acid transmembrane transporter activity, role in amino acid transmembrane transport, amino acid transport, transmembrane transport and integral to membrane, membrane localization
CPAR2_703580	3274.82	4.1172	0.104837	39.2723	0	0	CaO19.5169	C7_02920W	orf19.5169		Hypothetical protein	Has domain(s) with predicted carbon-nitrogen ligase activity, with glutamine as amido-N-donor, hydrolase activity, acting on carbon-nitrogen (but not peptide) bonds, in linear amides activity	Ortholog(s) have cytosol, nucleus localization
CPAR2_100830	2120.69	4.09443	0.173699	23.5721	7.46e-123	6.49e-121	CaO19.3932.1	C5_04480C	orf19.3932.1		Hypothetical protein	Has domain(s) with predicted nucleic acid binding, nucleotide binding activity	Has domain(s) with predicted nucleic acid binding, nucleotide binding activity
CPAR2_101750	112.628	4.07603	0.298606	13.6502	2.01e-42	4.97e-41					Hypothetical protein	Ortholog of Candida orthopsilosis Co 90-125 : CORT_0E04255 and Candida guilliermondii ATCC 6260 : PGUG_03613
CPAR2_806900	48.1474	4.05629	0.484884	8.36549	5.99e-17	4.75e-16	CaO19.355	C3_03570C	orf19.355		To correct a sequencing error, a single base has been inserted upstream on Chr 8 resulting in the coordinates of CPAR2_806900 being increased by 1 in CGOB	Has domain(s) with predicted oxidoreductase activity and role in oxidation-reduction process	Has domain(s) with predicted oxidoreductase activity and role in oxidation-reduction process
CPAR2_500140	419.093	4.0485	0.17529	23.096	5.08e-118	4.11e-116	CaO19.3105	C4_07040W	orf19.3105		Putative cytochrome P450 protein	Ortholog(s) have plasma membrane localization	Putative cytochrome P450 protein; possibly an essential gene, disruptants not obtained by UAU1 method
CPAR2_106700	695.452	3.97359	0.1624	24.468	3.24e-132	2.95e-130					Similar to orf19.2942 (DIP5), putative dicarboxylic amino acid permease	Ortholog(s) have Golgi apparatus, endoplasmic reticulum localization
CPAR2_500780	321.521	3.96325	0.21426	18.4974	2.17e-76	1.2e-74					Hypothetical protein	Has domain(s) with predicted GTP binding activity, role in small GTPase mediated signal transduction and intracellular localization
CPAR2_804120	10466	3.94256	0.111558	35.3408	1.39e-273	4.27e-271	CaO19.7469	CR_00620C	ARG1	ARG1	Putative argininosuccinate synthase To correct a sequencing error, a single base has been inserted upstream on Chr 8 resulting in the coordinates of CPAR2_804120 being increased by 1 in CGOB	Ortholog(s) have argininosuccinate synthase activity, role in arginine biosynthetic process and cytosol localization	Argininosuccinate synthase; arginine synthesis; Gcn4, Rim101 regulated; induced by amino acid starvation (3-AT), benomyl treatment; stationary phase enriched protein; repressed in alkalinizing medium; rat catheter, Spider biofilm induced
CPAR2_700850	538.577	3.84529	0.202217	19.0156	1.27e-80	7.69e-79	CaO19.4873	C1_10060C	orf19.4873		Biofilm-induced gene in c. albicans	Ortholog of C. albicans SC5314 : orf19.4873, C. dubliniensis CD36 : Cd36_09460, Candida tenuis NRRL Y-1498 : CANTEDRAFT_114857 and Debaryomyces hansenii CBS767 : DEHA2A03432g	Protein of unknown function; transcript regulated by white-opaque switch; flow model biofilm induced; Spider biofilm induced
CPAR2_406830	204.759	3.83872	0.257813	14.8895	3.85e-50	1.23e-48					Similar to C. albicans orf19.2241 (PST1)	Has domain(s) with predicted FMN binding, oxidoreductase activity and role in negative regulation of transcription, DNA-dependent
CPAR2_502060	2200.95	3.8278	0.231824	16.5117	3.02e-61	1.23e-59	CaO19.2638	C5_03430W	orf19.2638		Hypothetical protein To correct a sequencing error, a single base has been deleted upstream on Chr5 resulting in the coordinates of this gene being decreased by 1 in CGOB	Ortholog of C. albicans SC5314 : orf19.2638, C. dubliniensis CD36 : Cd36_53200, Candida tenuis NRRL Y-1498 : CANTEDRAFT_115234 and Pichia stipitis Pignal : PICST_32115	Protein of unknown function; Spider biofilm induced
CPAR2_808460	15.3445	3.82288	0.596896	6.4046	1.51e-10	7.05e-10					To correct a sequencing error, a single base has been inserted upstream on Chr 8 resulting in the coordinates of CPAR2_808460 being increased by 1 in CGOB	Ortholog of Candida orthopsilosis Co 90-125 : CORT_0C00700
CPAR2_403820	1905.55	3.81242	0.543002	7.02101	2.2e-12	1.23e-11				PUT4	Hypothetical protein	Ortholog(s) have L-proline transmembrane transporter activity, role in gamma-aminobutyric acid transport, proline transport and Golgi apparatus, endoplasmic reticulum localization
CPAR2_213220	19.3108	3.79585	0.587932	6.45628	1.07e-10	5.08e-10	CaO19.2071	C2_00560W	orf19.2071		Hypothetical protein	Ortholog of C. albicans SC5314 : orf19.2071, C. dubliniensis CD36 : Cd36_15520, Lodderomyces elongisporus NRLL YB-4239 : LELG_01219 and Candida orthopsilosis Co 90-125 : CORT_0A12530	Protein of unknown function; induced by alpha pheromone in SpiderM medium
CPAR2_203440	704.174	3.77238	0.250509	15.0588	3.02e-51	9.95e-50					Hypothetical protein	Has domain(s) with predicted NAD binding, cofactor binding, oxidoreductase activity, acting on the CH-OH group of donors, NAD or NADP as acceptor activity and role in oxidation-reduction process
CPAR2_602030	38.4573	3.69602	0.470989	7.84736	4.25e-15	2.95e-14					Hypothetical protein	Ortholog of Candida guilliermondii ATCC 6260 : PGUG_05598
CPAR2_207790	625.172	3.66119	0.262101	13.9686	2.42e-44	6.33e-43	CaO19.675.1	C1_11260C	orf19.675.1		Hypothetical protein	Ortholog of C. albicans SC5314 : orf19.675.1, Candida tenuis NRRL Y-1498 : cten_CGOB_00017, Pichia stipitis Pignal : psti_CGOB_00157 and Candida orthopsilosis Co 90-125 : CORT_0B10130	Putative adhesin-like protein
CPAR2_207610	7115.42	3.6056	0.0790486	45.6125	0	0	CaO19.4788	C1_09290C	ARG5,6	ARG5,6	Arginine biosynthetic enzyme activities	Putative N-acetyl-gamma-glutamyl-phosphate reductase, acetylglutamate kinase; role in arginine biosynthesis	Arginine biosynthetic enzyme; processed in S. cerevisiae into 2 polypeptides with acetylglutamate kinase (Arg6) activity and acetylglutamate-phosphate reductase (Arg5) activity; Gcn4 regulated; alkaline repressed; Spider biofilm induced
CPAR2_401060	4632.34	3.58864	0.0866092	41.4349	0	0	CaO19.4630	C4_01550C	CPA1	CPA1	Putative carbamoyl-phosphate synthase subunit	Ortholog(s) have carbamoyl-phosphate synthase (glutamine-hydrolyzing) activity, role in arginine biosynthetic process and carbamoyl-phosphate synthase complex localization	Putative carbamoyl-phosphate synthase subunit; alkaline repressed; rat catheter, Spider and flow model biofilm induced
CPAR2_504080	8390.75	3.5835	0.1607	22.2993	3.75e-110	2.84e-108	CaO19.5447	C3_00220W	HGT19		Putative glucose/myo-inositol transporter of major facilitator superfamily To correct a sequencing error, a single base has been deleted upstream on Chr5 resulting in the coordinates of this gene being decreased by 1 in CGOB	Ortholog(s) have plasma membrane localization	Putative MFS glucose/myo-inositol transporter; 20 member family; 12 transmembrane segments, extended N terminus; expressed in rich medium; Hap43, phagocytosis, rat catheter, Spider and flow model biofilm induced
CPAR2_406810	198.766	3.57518	0.260349	13.7323	6.51e-43	1.64e-41	CaO19.2241	C2_06870C	PST1		Putative 1,4-benzoquinone reductase	Has domain(s) with predicted FMN binding, oxidoreductase activity and role in negative regulation of transcription, DNA-dependent	Putative 1,4-benzoquinone reductase; hyphal-induced; regulated by Cyr1, Ras1, Efg1, Nrg1, Rfg1, Tup1; Hap43-induced; Spider biofilm induced
CPAR2_400120	3178.03	3.56387	0.528627	6.74175	1.56e-11	8.06e-11	CaO19.2738	C4_02610C	SUL2	SUL1	Putative sulfate transporter	Ortholog(s) have sulfate transmembrane transporter activity, role in sulfate transport, transmembrane transport and Golgi apparatus, plasma membrane localization	Putative sulfate transporter; transcript negatively regulated by Sfu1; amphotericin B induced; F-12/CO2 and Spider biofilm induced
CPAR2_104640	229.211	3.53696	0.234652	15.0732	2.43e-51	8.05e-50	CaO19.36.1	C2_06630C	PGK1		Similar to C. albicans orf19.36.1	Ortholog of C. albicans SC5314 : orf19.36.1 and Candida orthopsilosis Co 90-125 : CORT_0B05695	Ortholog of C. parapsilosis CDC317 : CPAR2_104640 and Candida orthopsilosis Co 90-125 : CORT_0B05695
CPAR2_212850	777.852	3.53694	0.177824	19.8902	4.95e-88	3.24e-86	CaO19.2021	C2_01010W	HGT8		High-affinity glucose transporter of the major facilitator superfamily	Ortholog(s) have plasma membrane localization	High-affinity glucose transporter of the major facilitator superfamily; 20 members in the C. albicans glucose transporter family; 12 probable membrane-spanning segments; gene has intron; expressed in rich medium; flow model biofilm induced
CPAR2_807700	312.755	3.50417	0.17643	19.8616	8.76e-88	5.67e-86	CaO19.1652	C3_01960C	POX1-3	POX1	Predicted acyl-CoA oxidase To correct a sequencing error, a single base has been inserted upstream on Chr 8 resulting in the coordinates of CPAR2_807700 being increased by 1 in CGOB	Ortholog(s) have role in fatty acid beta-oxidation and peroxisomal matrix localization	Predicted acyl-CoA oxidase; farnesol regulated; stationary phase enriched protein; Spider biofilm induced
CPAR2_213600	1797.3	3.46936	0.196539	17.6523	9.78e-70	4.75e-68	CaO19.2114	C2_00180C	orf19.2114		Hypothetical protein	Ortholog(s) have cytosol, nucleus localization	Predicted uricase; ortholog of S. pombe SPCC1223.09; Spider biofilm induced
CPAR2_302890	3933.73	3.446	0.187393	18.3891	1.61e-75	8.83e-74	CaO19.6679	C5_03670C	orf19.6679		Hypothetical protein	Ortholog(s) have cytosol, nucleus localization	Ortholog(s) have cytosol, nucleus localization
CPAR2_109380	491.535	3.43165	0.189616	18.0978	3.31e-73	1.71e-71	CaO19.3351	C1_01610C	orf19.3351		Hap43p-induced gene in C. albicans	Ortholog of C. albicans SC5314 : orf19.3351, C. dubliniensis CD36 : Cd36_01480, Candida tenuis NRRL Y-1498 : CANTEDRAFT_112177 and Debaryomyces hansenii CBS767 : DEHA2G07458g	Protein of unknown function; Hap43-induced; Spider biofilm induced
CPAR2_503040	7934.14	3.38039	0.0938226	36.0296	2.88e-284	9.86e-282	CaO19.1288	C3_00810C	FOX2	FOX2	Predicted 3-hydroxyacyl-CoA epimerase, required for fatty acid beta-oxidation To correct a sequencing error, a single base has been deleted upstream on Chr5 resulting in the coordinates of this gene being decreased by 1 in CGOB	Ortholog(s) have 3-hydroxyacyl-CoA dehydrogenase activity, enoyl-CoA hydratase activity and role in fatty acid beta-oxidation, glyoxylate cycle, pathogenesis	3-hydroxyacyl-CoA epimerase; fatty acid beta-oxidation; induced by phagocytosis; regulated by Mig1, by white-opaque switch, by DNA methylation; transcriptional activation by oleate requires Ctf1; rat catheter and Spider biofilm induced
CPAR2_805900	4514.28	3.37648	0.240912	14.0154	1.25e-44	3.34e-43	CaO19.5917	C3_04580C	orf19.5917.3		Transcription factor To correct a sequencing error, a single base has been inserted upstream on Chr 8 resulting in the coordinates of CPAR2_805900 being increased by 1 in CGOB	Ortholog(s) have sequence-specific DNA binding transcription factor activity	Transcription factor; regulates SAP2, OPT1 expression and thereby protein catabolism for nitrogen source; activated via amino-acid-induced proteolytic processing; macrophage/pseudohyphal-repressed; Spider biofilm repressed
CPAR2_108915	793.197	3.33839	0.126558	26.3782	2.44e-153	2.68e-151	CaO19.3064.1	C1_03660W	orf19.3064.1		Hypothetical protein	Ortholog of C. albicans SC5314 : orf19.3064.1, Candida tenuis NRRL Y-1498 : CANTEDRAFT_102387, Debaryomyces hansenii CBS767 : DEHA2B06776g and Pichia stipitis Pignal : psti_CGOB_00149	Ortholog of C. parapsilosis CDC317 : CPAR2_108915, Candida tenuis NRRL Y-1498 : CANTEDRAFT_102387, Debaryomyces hansenii CBS767 : DEHA2B06776g and Pichia stipitis Pignal : psti_CGOB_00149
CPAR2_403640	3735.5	3.33659	0.093096	35.8403	2.6e-281	8.42e-279	CaO19.1308	C4_03700W	orf19.1308	VBA1	Predicted membrane transporter, member of the drug:proton antiporter (14 spanner) (DHA2) family, major facilitator superfamily (MFS)	Ortholog(s) have L-asparagine transmembrane transporter activity, L-isoleucine transmembrane transporter activity, L-lysine transmembrane transporter activity	Predicted membrane transporter, member of the drug:proton antiporter (14 spanner) (DHA2) family, major facilitator superfamily (MFS)
CPAR2_205500	1121.98	3.33556	0.116444	28.6452	1.84e-180	2.75e-178	CaO19.6445	CR_08690C	ECI1	ECI1	Protein similar to S. cerevisiae Eci1p, which is involved in fatty acid oxidation	Ortholog(s) have dodecenoyl-CoA delta-isomerase activity, role in fatty acid beta-oxidation, filamentous growth and peroxisome localization	Protein similar to S. cerevisiae Eci1p, which is involved in fatty acid oxidation; transposon mutation affects filamentous growth; expression is regulated upon white-opaque switching
CPAR2_702520	78.521	3.31697	0.318703	10.4077	2.29e-25	3.08e-24					Hypothetical protein	Ortholog of Candida orthopsilosis Co 90-125 : CORT_0G01680
CPAR2_108370	4093.57	3.31416	0.119908	27.6391	3.77e-168	4.88e-166	CaO19.4527	C1_01980W	HGT1		High-affinity glucose transporter, member of major facilitator superfamily	Ortholog(s) have glucose transmembrane transporter activity	High-affinity MFS glucose transporter; induced by progesterone, chloramphenicol, benomyl; likely essential for growth; protein newly produced during adaptation to the serum; rat catheter and Spider biofilm induced
CPAR2_403920	2310.4	3.28189	0.129334	25.3752	4.73e-142	4.6e-140	CaO19.5037	C4_03820C	HRQ2		Hypothetical protein	Ortholog of C. albicans SC5314 : orf19.5037/HRQ2, C. dubliniensis CD36 : Cd36_43560, Candida tenuis NRRL Y-1498 : CANTEDRAFT_114301 and Debaryomyces hansenii CBS767 : DEHA2G17072g	Protein of unknown function; mutants are viable; rat catheter and Spider biofilm induced
CPAR2_107460	2454.36	3.28071	0.10021	32.7382	4.46e-235	1e-232	CaO19.2480.1	C1_05700W	AUT7	ATG8	Putative autophagosome protein	Ortholog(s) have protein tag activity	Putative autophagosome protein; macrophage/pseudohyphal-repressed; alternatively spliced intron in 5' UTR; Spider biofilm induced
CPAR2_806540	484.877	3.26382	0.191534	17.0404	4.12e-65	1.82e-63	CaO19.3607	C2_08690C	orf19.3607		To correct a sequencing error, a single base has been inserted upstream on Chr 8 resulting in the coordinates of CPAR2_806540 being increased by 1 in CGOB	Ortholog of C. albicans SC5314 : orf19.3607, C. dubliniensis CD36 : Cd36_22860, Candida tenuis NRRL Y-1498 : CANTEDRAFT_108823 and Debaryomyces hansenii CBS767 : DEHA2B13596g	Ortholog of C. dubliniensis CD36 : Cd36_22860, C. parapsilosis CDC317 : CPAR2_806540, Candida tenuis NRRL Y-1498 : CANTEDRAFT_108823 and Debaryomyces hansenii CBS767 : DEHA2B13596g
CPAR2_401110	320.655	3.26081	0.182608	17.8569	2.55e-71	1.28e-69	CaO19.4157	C4_00830W	SPS20	SPS19	Peroxisomal 2,4-dienoyl-CoA reductase	Ortholog(s) have 2,4-dienoyl-CoA reductase (NADPH) activity, role in ascospore formation, fatty acid catabolic process and peroxisomal matrix localization	Peroxisomal 2,4-dienoyl-CoA reductase; stationary phase enriched protein; Spider biofilm induced
CPAR2_805350	3554.12	3.22568	0.204693	15.7586	5.99e-56	2.2e-54	CaO19.7072	C7_00470C	PEL1	PGS1	Predicted enzyme of mitochondrial phospholipid biosynthesis To correct a sequencing error, a single base has been inserted upstream on Chr 8 resulting in the coordinates of CPAR2_805350 being increased by 1 in CGOB	Ortholog(s) have CDP-diacylglycerol-glycerol-3-phosphate 3-phosphatidyltransferase activity, role in cardiolipin biosynthetic process and cytosol, mitochondrion, nucleus localization	Predicted enzyme of mitochondrial phospholipid biosynthesis; rat catheter and flow model biofilm induced
CPAR2_200150	50.9041	3.20271	0.35221	9.09318	9.62e-20	9.16e-19	CaO19.7648	CR_10640W	orf19.7648		Hypothetical protein	Has domain(s) with predicted antiporter activity, drug transmembrane transporter activity, role in drug transmembrane transport and membrane localization	Has domain(s) with predicted antiporter activity, drug transmembrane transporter activity, role in drug transmembrane transport and membrane localization
CPAR2_603080	3105.66	3.19164	0.466129	6.84712	7.54e-12	3.96e-11	CaO19.97	C6_00960W	CAN1		Putative basic amino acid permease	Ortholog(s) have L-histidine transmembrane transporter activity, L-lysine transmembrane transporter activity, arginine transmembrane transporter activity, role in basic amino acid transport and plasma membrane localization	Basic amino acid permease; complements lysine transport mutation; 10 predicted transmembrane regions, 3 predicted N-glycosylation sites; phagocytosis by macrophages induces transcript; rat catheter, Spider and flow model biofilm induced
CPAR2_100770	1151.97	3.18888	0.216082	14.7577	2.74e-49	8.55e-48					similar to metallothionein	Ortholog of Candida orthopsilosis Co 90-125 : CORT_0F00874
CPAR2_105520	2763.76	3.18827	0.121709	26.1958	2.97e-151	3.21e-149	CaO19.780	C1_04660W	DUR1,2	DUR1,2	Putative urea amidolyase	Ortholog(s) have allophanate hydrolase activity, urea carboxylase activity, role in cellular response to alkalinity, nitrogen utilization, pathogenesis, urea catabolic process and cytoplasm localization	Urea amidolyase; hydrolyzes urea to CO2; use of urea as N source and for hyphal switch in macrophage; regulated by Nrg1/Hap43; required for virulence; promotes mouse kidney and brain colonization; rat catheter and flow model biofilm induced
CPAR2_400160	1098.97	3.1798	0.551278	5.76805	8.02e-09	3.19e-08	CaO19.2751	C4_02510W	orf19.2751		Predicted membrane transporter, member of the monocarboxylate porter (MCP) family, major facilitator superfamily	Has domain(s) with predicted role in transmembrane transport and integral to membrane localization	Predicted membrane transporter; member of the monocarboxylate porter (MCP) family, major facilitator superfamily; Hap43-induced gene; alkaline upregulated by Rim101; possibly an essential gene, disruptants not obtained by UAU1 method
CPAR2_302610	227.239	3.17693	0.206762	15.3652	2.8e-53	9.79e-52	CaO19.1943	C5_01260W	orf19.1943		Hypothetical protein	Ortholog of C. albicans SC5314 : orf19.1943, C. dubliniensis CD36 : Cd36_51070, Candida orthopsilosis Co 90-125 : CORT_0E04770 and Spathaspora passalidarum NRRL Y-27907 : SPAPADRAFT_50634	Ortholog of C. parapsilosis CDC317 : CPAR2_302610, C. dubliniensis CD36 : Cd36_51070, Candida orthopsilosis Co 90-125 : CORT_0E04770 and Spathaspora passalidarum NRRL Y-27907 : SPAPADRAFT_50634
CPAR2_207520	1463.36	3.16779	0.135844	23.3194	2.82e-120	2.35e-118	CaO19.4795	C1_09340C	orf19.4795		Hap43p-induced gene in C. albicans	Ortholog of C. albicans SC5314 : orf19.4795, C. dubliniensis CD36 : Cd36_08810, Candida tenuis NRRL Y-1498 : CANTEDRAFT_96026 and Debaryomyces hansenii CBS767 : DEHA2F10824g	Protein of unknown function; Sef1-, Sfu1-, and Hap43 regulated; Spider biofilm induced
CPAR2_207600	157.051	3.16609	0.223855	14.1434	2.05e-45	5.58e-44	CaO19.4791	C1_09310C	orf19.4791		Hypothetical protein	Ortholog of C. albicans SC5314 : orf19.4791, C. dubliniensis CD36 : Cd36_08780, Candida tenuis NRRL Y-1498 : CANTEDRAFT_96030 and Debaryomyces hansenii CBS767 : DEHA2F10758g	Protein of unknown function; Spider biofilm induced
CPAR2_203780	25.1195	3.16083	0.458401	6.89534	5.37e-12	2.88e-11					Hypothetical protein	Has domain(s) with predicted electron carrier activity, heme binding, iron ion binding, monooxygenase activity, oxidoreductase activity and acting on paired donors, more
CPAR2_803010	6369.52	3.14551	0.118365	26.5747	1.33e-155	1.55e-153	CaO19.3221	CR_01330W	CPA2	CPA2	Putative arginine-specific carbamoylphosphate synthetase	Ortholog(s) have carbamoyl-phosphate synthase (glutamine-hydrolyzing) activity, role in arginine biosynthetic process and carbamoyl-phosphate synthase complex, mitochondrion localization	Putative arginine-specific carbamoylphosphate synthetase; protein enriched in stationary phase yeast cultures; rat catheter biofilm induced; Spider biofilm induced
CPAR2_703940	9609.16	3.10515	0.122165	25.4176	1.61e-142	1.59e-140	CaO19.7196	C7_03860W	orf19.7196	PRB1	Putative vacuolar protease	Ortholog(s) have serine-type endopeptidase activity	Putative vacuolar protease; upregulated in the presence of human neutrophils; Spider biofilm induced
CPAR2_500880	2057.87	3.10148	0.106863	29.023	3.37e-185	5.32e-183	CaO19.742	C4_05130C	ALD6		Putative aldehyde dehydrogenase	Has domain(s) with predicted methylmalonate-semialdehyde dehydrogenase (acylating) activity, oxidoreductase activity, oxidoreductase activity, acting on the aldehyde or oxo group of donors, NAD or NADP as acceptor activity	Putative aldehyde dehydrogenase; stationary phase enriched protein; expression regulated upon white-opaque switch; rat catheter biofilm induced; rat catheter and Spider biofilm induced
CPAR2_703320	7239.67	3.06182	0.112465	27.2246	3.32e-163	4.04e-161	CaO19.6570	C7_01560C	NUP		Putative nucleoside permease	Ortholog(s) have nucleoside:hydrogen symporter activity, role in nucleoside transport and endoplasmic reticulum localization	Nucleoside permease; adenosine and guanosine are substrates, whereas cytidine, adenine, guanine, uridine, uracil are not; similar to a nucleoside permease of S. pombe; possibly processed by Kex2p
CPAR2_704070	1867.94	3.05529	0.70722	4.32014	1.56e-05	4.3e-05	CaO19.1344	C7_03310W	orf19.1344		Hypothetical protein	Ortholog of C. albicans SC5314 : orf19.1344, C. dubliniensis CD36 : Cd36_72960, Candida tenuis NRRL Y-1498 : CANTEDRAFT_93045 and Debaryomyces hansenii CBS767 : DEHA2C13288g	Protein of unknown function; fluconazole-induced; Spider biofilm induced
CPAR2_700290	104.738	3.04503	0.297375	10.2397	1.32e-24	1.69e-23	CaO19.7209	C1_14020W	orf19.7209		Putative Rho GDP dissociation inhibitor	Has domain(s) with predicted Rho GDP-dissociation inhibitor activity and cytoplasm localization	Putative Rho GDP dissociation inhibitor; induced by nitric oxide independent of Yhb1p
CPAR2_107000	1912.65	3.04246	0.0936435	32.4898	1.48e-231	3.2e-229	CaO19.1062	C1_04270C	orf19.1062		Hypothetical protein	Ortholog of C. albicans SC5314 : orf19.1062, C. dubliniensis CD36 : Cd36_04020, Candida tenuis NRRL Y-1498 : CANTEDRAFT_113990 and Pichia stipitis Pignal : PICST_32780	Ortholog of C. dubliniensis CD36 : Cd36_04020, C. parapsilosis CDC317 : CPAR2_107000, Candida tenuis NRRL Y-1498 : CANTEDRAFT_113990 and Pichia stipitis Pignal : PICST_32780
CPAR2_500920	216.115	3.03939	0.197816	15.3647	2.82e-53	9.8e-52	CaO19.3839	C4_04470W	SAP10		Secreted aspartyl proteinase	Ortholog(s) have aspartic-type endopeptidase activity, role in adhesion to host, fungal-type cell wall organization, proteolysis and anchored to plasma membrane, cell surface, extracellular region, fungal-type cell wall localization	Secreted aspartyl protease; roles in adhesion, virulence (RHE model), cell surface integrity; distinct specificity from Sap9; at cell membrane and wall; GPI-anchored; induced in low iron; Tbf1-activated; Spider biofilm induced
CPAR2_700420	3764.7	3.02906	0.186855	16.2107	4.24e-59	1.7e-57	CaO19.7251	C1_14360C	WSC4	WSC4	Putative cell wall integrity and stress response subunit 4 precursor	Ortholog(s) have protein transporter activity, role in protein targeting to ER, protein targeting to membrane, response to heat and endoplasmic reticulum membrane localization	Putative cell wall integrity and stress response subunit 4 precursor; transcription is specific to white cell type
CPAR2_700840	74.5446	3.01998	0.314024	9.61704	6.78e-22	7.45e-21	CaO19.4872	C1_10050W	orf19.4872		Hypothetical protein	Ortholog of C. albicans SC5314 : orf19.4872, C. dubliniensis CD36 : Cd36_09450, Pichia stipitis Pignal : PICST_30831 and Candida guilliermondii ATCC 6260 : PGUG_04945	Protein of unknown function; induced by Mnl1 under weak acid stress; Hap43-induced; mutant is viable
CPAR2_807750	381.588	3.01058	0.240212	12.533	4.92e-36	1.01e-34	CaO19.6754	C3_07370W	orf19.6754		To correct a sequencing error, a single base has been inserted upstream on Chr 8 resulting in the coordinates of CPAR2_807750 being increased by 1 in CGOB	Ortholog of C. albicans SC5314 : orf19.6754, C. dubliniensis CD36 : Cd36_87280, Candida tenuis NRRL Y-1498 : CANTEDRAFT_116906 and Debaryomyces hansenii CBS767 : DEHA2F06908g	Protein of unknown function; Spider biofilm induced
CPAR2_702960	44.2953	3.00842	0.424974	7.07908	1.45e-12	8.17e-12	CaO19.6520	C7_02000C	orf19.6520	YIL166C	Putative allantoate permease	Has domain(s) with predicted role in transmembrane transport and integral to membrane localization	Putative allantoate permease; fungal-specific (no human or murine homolog)
CPAR2_108360	124.51	2.99913	0.285495	10.505	8.19e-26	1.13e-24					Hypothetical protein	Has domain(s) with predicted substrate-specific transmembrane transporter activity, transmembrane transporter activity, transporter activity, role in transmembrane transport and integral to membrane, membrane localization
CPAR2_109910	871.181	2.98294	0.141728	21.0469	2.44e-98	1.69e-96	CaO19.6020	C1_00860W	orf19.6020	ATG3	S. cerevisiae homolog ATG3 has Atg8 ligase activity, has role in piecemeal microautophagy of nucleus, CVT pathway, C-terminal protein lipidation, mitochondrion degradation, autophagic vacuole assembly and localizes to cytosol	Ortholog(s) have Atg8 ligase activity and role in C-terminal protein lipidation, CVT pathway, autophagic vacuole assembly, cellular response to nitrogen starvation, mitochondrion degradation, piecemeal microautophagy of nucleus	Ortholog(s) have Atg8 ligase activity and role in C-terminal protein lipidation, CVT pathway, autophagic vacuole assembly, cellular response to nitrogen starvation, mitochondrion degradation, piecemeal microautophagy of nucleus
CPAR2_701510	1022.54	2.93374	0.165703	17.7049	3.85e-70	1.9e-68	CaO19.7296	CR_08990C	orf19.7296		Putative cation conductance protein	Ortholog(s) have plasma membrane localization	Putative cation conductance protein; similar to stomatin mechanoreception protein; plasma-membrane localized; induced by Rgt1; rat catheter and Spider biofilm induced
CPAR2_208530	714.038	2.92786	0.467884	6.25766	3.91e-10	1.75e-09	CaO19.4424	C1_07430W	PHO100		Putative inducible acid phosphatase	Ortholog(s) have role in pathogenesis and cell surface, cell wall-bounded periplasmic space, extracellular region localization	Putative inducible acid phosphatase; DTT-extractable and observed in culture supernatant in low-phosphate conditions; slight effect on murine virulence; virulence-group-correlated expression; N-glycosylated; F-12/CO2 early biofilm induced
CPAR2_211920	1243.09	2.91392	0.549607	5.30182	1.15e-07	4.07e-07	CaO19.1510	C2_01980C	SDF1	YOL019W	Hypothetical protein	Ortholog(s) have fungal-type vacuole, plasma membrane localization	Sur7 family protein with PalI-like domains; not required for stress responses; mutant is viable
CPAR2_702970	9.34287	2.88563	0.663881	4.34661	1.38e-05	3.84e-05	CaO19.6522	C7_01990C	orf19.6522		Putative allantoate permease	Ortholog of C. albicans SC5314 : orf19.6522, C. dubliniensis CD36 : Cd36_71800, Pichia stipitis Pignal : PICST_46242 and Candida orthopsilosis Co 90-125 : CORT_0G03090	Putative allantoate permease; Gcn4-regulated; Spider biofilm induced
CPAR2_702930	44.6237	2.8818	0.406113	7.09605	1.28e-12	7.24e-12					Similar to CPAR2_702760
CPAR2_102420	51.9285	2.83853	0.37091	7.65289	1.97e-14	1.29e-13					Hypothetical protein	Predicted aspartic-type endopeptidase
CPAR2_202940	1002.18	2.83673	0.157868	17.969	3.41e-72	1.74e-70	CaO19.4979	C1_13470W	KNS1	KNS1	S. cerevisiae homolog KNS1 has protein tyrosine kinase activity, protein serine/threonine kinase activity and has role in protein autophosphorylation	Ortholog(s) have protein serine/threonine kinase activity, protein tyrosine kinase activity, role in negative regulation of transcription from RNA polymerase III promoter, protein autophosphorylation and cytoplasm, nucleus localization	Protein kinase involved in negative regulation of PolIII transcription; effector kinase of the TOR signaling pathway, phosphorylates Rpc53p to regulate ribosome and tRNA biosynthesis; Spider and flow model biofilm induced
CPAR2_201160	225.593	2.8094	0.180271	15.5843	9.3e-55	3.33e-53	CaO19.7279.1	CR_08830W	orf19.7279.1		Hypothetical protein	Ortholog of C. albicans SC5314 : orf19.7279.1, C. dubliniensis CD36 : Cd36_26620, Candida tenuis NRRL Y-1498 : CANTEDRAFT_115461 and Debaryomyces hansenii CBS767 : DEHA2C13332g	Protein of unknown function; Spider biofilm induced
CPAR2_203720	866.953	2.79117	0.234205	11.9176	9.58e-33	1.74e-31	CaO19.4784	C1_09250W	CRP1		Plasma membrane copper transporter	Ortholog(s) have copper-exporting ATPase activity, role in cadmium ion transport, cellular copper ion homeostasis, copper ion transport, silver ion transport and plasma membrane localization	Copper transporter; CPx P1-type ATPase; mediates Cu resistance; similar to Menkes and Wilson disease proteins; copper-induced; Tbf1-activated; suppresses Cu sensitivity of S. cerevisiae cup1 mutant; flow model biofilm induced
CPAR2_702570	7.73629	2.78242	0.657836	4.22965	2.34e-05	6.27e-05	CaO19.6556	C7_01680C	orf19.6556		Late-stage biofilm-induced gene in C. albicans	Ortholog of C. albicans SC5314 : orf19.6556, C. dubliniensis CD36 : Cd36_71520, Lodderomyces elongisporus NRLL YB-4239 : LELG_05069 and Candida orthopsilosis Co 90-125 : CORT_0G02670	Protein of unknown function; rat catheter, flow model and Spider biofilm induced
CPAR2_703590	581.465	2.77001	0.164353	16.854	9.8e-64	4.3e-62					Hypothetical protein	Has domain(s) with predicted carbon-nitrogen ligase activity, with glutamine as amido-N-donor, hydrolase activity, acting on carbon-nitrogen (but not peptide) bonds, in linear amides activity
CPAR2_102560	106.352	2.7456	0.24809	11.067	1.81e-28	2.78e-27					Hypothetical protein	Has domain(s) with predicted catalytic activity and role in metabolic process
CPAR2_106000	1908.12	2.73409	0.199916	13.6762	1.41e-42	3.51e-41	CaO19.2990	C1_02990C	XOG1	EXG1	Predicted Exo-1,3-beta-glucanase	Ortholog(s) have cell adhesion molecule binding, glucan endo-1,6-beta-glucosidase activity, glucan exo-1,3-beta-glucosidase activity	Exo-1,3-beta-glucanase; 5 glycosyl hydrolase family member; affects sensitivity to chitin and glucan synthesis inhibitors; not required for yeast-to-hypha transition or for virulence in mice; Hap43-induced; Spider biofilm induced
CPAR2_805800	511.954	2.72853	0.229655	11.881	1.49e-32	2.68e-31	CaO19.7445	C3_06560W	orf19.7445	VID24	Homolog of S. cerevisiae VID24 To correct a sequencing error, a single base has been inserted upstream on Chr 8 resulting in the coordinates of CPAR2_805800 being increased by 1 in CGOB	Ortholog(s) have role in negative regulation of gluconeogenesis, proteasomal ubiquitin-dependent protein catabolic process, protein targeting to vacuole, vacuolar protein catabolic process, vesicle fusion with vacuole	Ortholog of S.c. Vid24; a peripheral membrane protein located at Vid (vacuole import and degradation) vesicles; regulated by Sef1, Sfu1, and Hap43; Spider biofilm induced
CPAR2_209850	346.624	2.69732	0.156928	17.1883	3.25e-66	1.46e-64	CaO19.5215	C2_05950C	TES15		Putative acyl-CoA thioesterase	Has domain(s) with predicted acyl-CoA hydrolase activity and role in acyl-CoA metabolic process	Putative acyl-CoA thioesterase; Hap43-repressed; Spider biofilm induced
CPAR2_207130	190.751	2.67344	0.224238	11.9223	9.05e-33	1.65e-31					Hypothetical protein	Ortholog of Candida orthopsilosis Co 90-125 : CORT_0A06480
CPAR2_500330	109.471	2.67305	0.242141	11.0392	2.47e-28	3.75e-27					Hypothetical protein	Ortholog(s) have superoxide dismutase activity, role in cell redox homeostasis, cellular zinc ion homeostasis, removal of superoxide radicals and cytosol, nucleus localization
CPAR2_103530	903.888	2.66528	0.122126	21.8241	1.37e-105	9.87e-104	CaO19.5535	C6_02650C	orf19.5535	FEN2	Predicted membrane transporter, member of the anion:cation symporter (ACS) family, major facilitator superfamily (MFS)	Ortholog(s) have pantothenate transmembrane transporter activity, role in endocytosis, pantothenate import into cell, regulation of mitotic cell cycle and Golgi apparatus, fungal-type vacuole membrane, plasma membrane localization	Predicted membrane transporter, member of the anion:cation symporter (ACS) family, major facilitator superfamily (MFS)
CPAR2_210660	175.62	2.66505	0.324175	8.22103	2.02e-16	1.54e-15					Hypothetical protein	Ortholog of Candida orthopsilosis Co 90-125 : CORT_0A09990
CPAR2_211260	1186.93	2.65497	0.105763	25.103	4.61e-139	4.34e-137	CaO19.843	C2_03780C	orf19.843	DCR2	Putative DNA repair exonuclease	Ortholog(s) have phosphoprotein phosphatase activity and role in endoplasmic reticulum unfolded protein response, protein dephosphorylation, traversing start control point of mitotic cell cycle	Putative DNA repair exonuclease; fungal-specific (no human or murine homolog)
CPAR2_806940	8.27476	2.63211	0.641261	4.10458	4.05e-05	0.000104702	CaO19.359	C3_03600C	GTT12	GTT1	S. cerevisiae homolog GTT1 has glutathione peroxidase activity, glutathione transferase activity and has role in glutathione metabolic process To correct a sequencing error, a single base has been inserted upstream on Chr 8 resulting in the coordinates of CPAR2_806940 being increased by 1 in CGOB	Ortholog(s) have glutathione peroxidase activity, glutathione transferase activity, role in glutathione metabolic process and endoplasmic reticulum, mitochondrial outer membrane, plasma membrane localization	Ortholog(s) have glutathione peroxidase activity, glutathione transferase activity, role in glutathione metabolic process and endoplasmic reticulum, mitochondrial outer membrane, plasma membrane localization
CPAR2_803100	1909.19	2.62873	0.114273	23.0039	4.26e-117	3.4e-115	CaO19.3222	CR_01320C	orf19.3222	YGR125W	S. cerevisiae homolog YGR125W localizes to fungal-type vacuole	Ortholog(s) have Golgi apparatus, endoplasmic reticulum, fungal-type vacuole membrane localization	Predicted vacuolar protein; rat catheter biofilm repressed; flow model biofilm repressed
CPAR2_301730	682.822	2.60963	0.187242	13.9372	3.76e-44	9.75e-43	CaO19.4752	C1_08940C	MSN4	MSN2	Zinc finger transcription factor	Ortholog(s) have RNA polymerase II core promoter proximal region sequence-specific DNA binding transcription factor activity, core promoter proximal region sequence-specific DNA binding activity	Zinc finger transcription factor; similar to S. cerevisiae Msn4, but not a significant stress response regulator in C. albicans; partly complements STRE-activation defect of S. cerevisiae msn2 msn4 double mutant; flow model biofilm induced
CPAR2_203060	103.898	2.60245	0.271502	9.58538	9.21e-22	1.01e-20	CaO19.696	CR_06610W	STE2	STE2	Receptor for alpha factor mating pheromone, MFalpha	Ortholog(s) have mating-type alpha-factor pheromone receptor activity	Receptor for alpha factor mating pheromone, MFalpha; required for a-type cells to respond to alpha factor, for opaque a-form mating and white a-form response; possible Kex2p substrate; a-specific, alpha-factor induced, A1p-Alpha2p repressed
CPAR2_805150	209.658	2.59163	0.186818	13.8725	9.3e-44	2.37e-42					To correct a sequencing error, a single base has been inserted upstream on Chr 8 resulting in the coordinates of CPAR2_805150 being increased by 1 in CGOB	Ortholog of Candida orthopsilosis Co 90-125 : CORT_0A05160
CPAR2_406160	3143	2.59033	0.162021	15.9876	1.56e-57	5.86e-56	CaO19.1614	C3_02310W	MEP1	MEP3	Ammonium permease	Ortholog(s) have ammonium transmembrane transporter activity, role in ammonium transport, nitrogen utilization and plasma membrane localization	Ammonium permease; Mep1 more efficient permease than Mep2, Mep2 has additional regulatory role; 11 predicted transmembrane regions; low mRNA abundance; hyphal downregulated; flow model biofilm induced
CPAR2_203350	49730.5	2.58749	0.0917569	28.1994	5.95e-175	8.45e-173	CaO19.646	CR_05050W	GLN1	GLN1	Putative glutamate synthase	Ortholog(s) have glutamate-ammonia ligase activity, role in cellular response to nitrogen starvation, glutamine biosynthetic process, nitrogen utilization and cytosol, nucleus localization	Putative glutamate synthase; regulated by Tsa1, Tsa1B under H2O2 stress conditions; Spider biofilm induced
CPAR2_500580	381.849	2.57951	0.14029	18.3869	1.67e-75	9.11e-74					Hypothetical protein	Ortholog of Candida tenuis NRRL Y-1498 : CANTEDRAFT_114095, Debaryomyces hansenii CBS767 : DEHA2D03256g, Pichia stipitis Pignal : PICST_86494 and Candida orthopsilosis Co 90-125 : CORT_0B00720
CPAR2_203620	65.776	2.579	0.386418	6.67412	2.49e-11	1.26e-10	CaO19.1167	C1_11530C	orf19.1167	JLP1	S. cerevisiae homolog JLP1 has sulfonate dioxygenase activity and has role in sulfur compound catabolic process	Ortholog(s) have sulfonate dioxygenase activity and role in sulfur compound catabolic process	Ortholog(s) have sulfonate dioxygenase activity and role in sulfur compound catabolic process
CPAR2_300660	1071.47	2.54762	0.146069	17.4412	4.02e-68	1.9e-66	CaO19.7098	C7_00240W	orf19.7098	YKL070W	Putative protein of unknown function	Ortholog(s) have mitochondrion localization	Putative protein of unknown function; Hap43-repressed; repressed by nitric oxide; Spider biofilm induced
CPAR2_200890	237.791	2.53846	0.173036	14.6701	1e-48	3.04e-47					Hypothetical protein
CPAR2_108570	1465.04	2.53694	0.129978	19.5182	7.69e-85	4.93e-83	CaO19.3012	C1_03200C	ARO80	ARO80	Regulator of aromatic alcohol biosynthesis via the Ehrlich pathway	Ortholog(s) have sequence-specific DNA binding, sequence-specific DNA binding RNA polymerase II transcription factor activity	Zn(II)2Cys6 transcription factor; transcriptional activator of aromatic amino acid catabolism; regulator of aromatic alcohol biosynthesis via the Ehrlich pathway; mutant is viable
CPAR2_204970	2796.28	2.52388	0.186896	13.5042	1.48e-41	3.55e-40	CaO19.3869	CR_06140W	orf19.3869		Hypothetical protein	Ortholog of C. albicans SC5314 : orf19.3869, C. dubliniensis CD36 : Cd36_31660, Candida tenuis NRRL Y-1498 : CANTEDRAFT_104266 and Debaryomyces hansenii CBS767 : DEHA2F13354g	Protein of unknown function; regulated by Tsa1, Tsa1B in minimal media at 37 degrees C; shows colony morphology-related gene regulation by Ssn6; Spider biofilm induced
CPAR2_703570	1450.74	2.51449	0.146075	17.2137	2.09e-66	9.54e-65	CaO19.6557	C7_01670W	orf19.6557		Hypothetical protein	Ortholog(s) have cytosol, nucleus localization	Protein with a predicted fatty acid amide hydrolase I domain; induced by Mnl1 under weak acid stress
CPAR2_204510	6.96508	2.50345	0.634849	3.94338	8.03e-05	0.000199962	CaO19.5844	CR_05580C	orf19.5844	MEI5	S. cerevisiae homolog MEI5 has role in meiotic DNA recombinase assembly, reciprocal meiotic recombination and localizes to condensed nuclear chromosome	Ortholog(s) have role in meiotic DNA recombinase assembly, reciprocal meiotic recombination and condensed nuclear chromosome localization	Ortholog(s) have role in meiotic DNA recombinase assembly, reciprocal meiotic recombination and condensed nuclear chromosome localization
CPAR2_807290	1065.36	2.49799	0.202921	12.3102	7.98e-35	1.56e-33	CaO19.6003	C3_05250C	orf19.6003	GIS3	To correct a sequencing error, a single base has been inserted upstream on Chr 8 resulting in the coordinates of CPAR2_807290 being increased by 1 in CGOB	Ortholog(s) have role in intracellular signal transduction and cytoplasm, nucleus localization	Protein of unknown function; role in intracellular signal transduction; Spider biofilm induced
CPAR2_403210	164.17	2.49724	0.246616	10.126	4.23e-24	5.26e-23	CaO19.2762	C4_02410C	AHP1	AHP1	Putative alkyl hydroperoxide reductase	Ortholog(s) have thioredoxin peroxidase activity, role in cell redox homeostasis, cellular response to oxidative stress, response to metal ion and cytosol, hyphal cell wall, plasma membrane localization	Alkyl hydroperoxide reductase; immunogenic; fluconazole-induced; amphotericin B, caspofungin, alkaline repressed; core stress response induced; Ssk1/Nrg1/Tup1/Ssn6/Hog1 regulated; flow model biofilm induced; rat catheter biofilm repressed
CPAR2_806580	4788.43	2.49647	0.245531	10.1676	2.77e-24	3.49e-23	CaO19.1357	C2_09950W	FCY21	FCY2	High affinity, high capacity, hypoxanthine-adenine-guanine-cytosine/ H+ symporter To correct a sequencing error, a single base has been inserted upstream on Chr 8 resulting in the coordinates of CPAR2_806580 being increased by 1 in CGOB	Ortholog(s) have cytidine transmembrane transporter activity, drug transmembrane transporter activity, nucleobase transmembrane transporter activity	High affinity, high capacity, hypoxanthine-adenine-guanine-cytosine/H+ symporter; similar to S. cerevisiae Fcy2; mutation confers resistance to 5-fluorocytosine (5-FC); flow model biofilm induced
CPAR2_807890	23.975	2.49165	0.46455	5.36357	8.16e-08	2.94e-07					Similar to C. albicans orf19.5121 (OPT5), oligopeptide transporter To correct a sequencing error, a single base has been inserted upstream on Chr 8 resulting in the coordinates of CPAR2_807890 being increased by 1 in CGOB	Has domain(s) with predicted role in transmembrane transport
CPAR2_403190	195.472	2.47744	0.17661	14.0277	1.05e-44	2.82e-43					Hypothetical protein	Ortholog of Candida orthopsilosis Co 90-125 : CORT_0E03230
CPAR2_500350	2434.35	2.45689	0.0950891	25.8378	3.34e-147	3.41e-145	CaO19.2769	C4_02340W	orf19.2769	YHR138C	Putative protease B inhibitor	Ortholog(s) have endopeptidase inhibitor activity and role in vacuole fusion, non-autophagic	Putative protease B inhibitor; hyphal-induced expression; Cyr1p- and Ras1p-repressed
CPAR2_207430	2297.37	2.4452	0.130471	18.7413	2.28e-78	1.33e-76					Hypothetical protein	Has domain(s) with predicted ATP binding, ATPase activity, ATPase activity, coupled to transmembrane movement of substances, nucleoside-triphosphatase activity, nucleotide binding activity and role in transmembrane transport
CPAR2_703790	2385.74	2.43967	0.106201	22.9722	8.84e-117	6.96e-115	CaO19.6689	C7_03570W	ARG4	ARG4	Putative argininosuccinate lyase, catalyzes the final step in the arginine biosynthesis pathway	Ortholog(s) have argininosuccinate lyase activity, role in arginine biosynthetic process via ornithine and cytosol localization	Argininosuccinate lyase, catalyzes the final step in the arginine biosynthesis pathway; alkaline downregulated; flow model biofilm induced; Spider biofilm induced
CPAR2_400230	91.9827	2.43599	0.260674	9.34495	9.19e-21	9.42e-20					Similar to C. albicans orf19.2751	Has domain(s) with predicted role in transmembrane transport and integral to membrane localization
CPAR2_602410	559.559	2.43305	0.17148	14.1885	1.08e-45	2.95e-44	CaO19.3443	C6_01410C	OYE2	OYE2	Putative NAPDH dehydrogenase	Ortholog(s) have NADPH dehydrogenase activity, role in apoptotic process and cytosol, mitochondrion, nucleus localization	Putative NAPDH dehydrogenase; induced by nitric oxide; Spider biofilm induced
CPAR2_808170	879.576	2.42932	0.222286	10.9288	8.4e-28	1.26e-26	CaO19.6720	C3_07670W	orf19.6720	YDR090C	Protein similar to S. cerevisiae Ydr090cp To correct a sequencing error, a single base has been inserted upstream on Chr 8 resulting in the coordinates of CPAR2_808170 being increased by 1 in CGOB	Ortholog(s) have role in cellular response to biotic stimulus, cellular response to starvation and filamentous growth of a population of unicellular organisms in response to biotic stimulus, more	P-Loop domain-containing protein of unknown function; transposon mutation affects filamentous growth; Spider biofilm induced
CPAR2_703950	665.082	2.41621	0.132014	18.3027	7.87e-75	4.13e-73	CaO19.769	C1_04750W	IFE1	BDH2	S. cerevisiae homolog BDH2 localizes to cytoplasm, nucleus	Ortholog(s) have cytoplasm, nucleus localization	Putative medium-chain alcohol dehydrogenase; rat catheter and Spider biofilm repressed
CPAR2_808730	1546.45	2.4125	0.562787	4.28671	1.81e-05	4.97e-05	CaO19.6805	C3_06950W	orf19.6805	YDR089W	To correct a sequencing error, a single base has been inserted upstream on Chr 8 resulting in the coordinates of CPAR2_808730 being increased by 1 in CGOB	Ortholog(s) have fungal-type vacuole membrane localization	Protein of unknown function; Spider biofilm induced
CPAR2_205680	141.768	2.3956	0.226118	10.5945	3.16e-26	4.46e-25	CaO19.6366	CR_08080W	orf19.6366		Hypothetical protein	Has domain(s) with predicted RNA binding activity	Has domain(s) with predicted RNA binding activity
CPAR2_201920	2144.03	2.39233	0.474256	5.04438	4.55e-07	1.5e-06	CaO19.4900	C1_10300W	orf19.4900	MNT2	S. cerevisiae homolog MNT2 has alpha-1,3-mannosyltransferase activity and has role in protein O-linked glycosylation	Ortholog(s) have alpha-1,3-mannosyltransferase activity and role in protein O-linked glycosylation	Predicted alpha-1,3-mannosyltransferase activity with a role in protein glycosylation
CPAR2_102920	442.689	2.38965	0.179102	13.3424	1.31e-40	3.08e-39					Hypothetical protein	Ortholog of Candida tenuis NRRL Y-1498 : CANTEDRAFT_127364, Debaryomyces hansenii CBS767 : DEHA2B10076g, Pichia stipitis Pignal : PICST_29713 and Candida orthopsilosis Co 90-125 : CORT_0B04190
CPAR2_801040	156.19	2.37949	0.231992	10.2568	1.1e-24	1.43e-23	CaO19.164	CR_02570C	orf19.164	LPX1	S. cerevisiae homolog LPX1 has lipase activity and localizes to peroxisomal matrix	Ortholog(s) have lipase activity and peroxisomal matrix localization	Ortholog(s) have lipase activity and peroxisomal matrix localization
CPAR2_207540	59.1666	2.37469	0.301342	7.88037	3.26e-15	2.28e-14					Similar to orf19.5604 (MDR1)	Member of the MDR family of major facilitator transporter superfamily; expression increased in fluconazole and voriconazole resistant strains
CPAR2_803850	175.037	2.36619	0.196052	12.0692	1.54e-33	2.89e-32					To correct a sequencing error, a single base has been inserted upstream on Chr 8 resulting in the coordinates of CPAR2_803850 being increased by 1 in CGOB	Has domain(s) with predicted catalase activity, heme binding activity and role in oxidation-reduction process, response to oxidative stress
CPAR2_801500	505.594	2.35993	0.140181	16.8349	1.35e-63	5.84e-62					Hypothetical protein	Ortholog of Candida tenuis NRRL Y-1498 : CANTEDRAFT_136365, Lodderomyces elongisporus NRLL YB-4239 : LELG_00150, Pichia stipitis Pignal : PICST_80441 and Candida orthopsilosis Co 90-125 : CORT_0A01570
CPAR2_102020	435.207	2.35993	0.137266	17.1923	3.03e-66	1.37e-64					Hypothetical protein
CPAR2_502080	169.011	2.35486	0.245886	9.57701	9.99e-22	1.08e-20	CaO19.2637	C5_03460C	orf19.2637		Hypothetical protein To correct a sequencing error, a single base has been deleted upstream on Chr5 resulting in the coordinates of this gene being decreased by 1 in CGOB	Ortholog of C. albicans SC5314 : orf19.2637, C. dubliniensis CD36 : Cd36_53210, Candida tenuis NRRL Y-1498 : CANTEDRAFT_115403 and Debaryomyces hansenii CBS767 : DEHA2E22638g	Ortholog(s) have Golgi apparatus, fungal-type vacuole membrane localization
CPAR2_208150	2601.92	2.35278	0.0787976	29.8585	6.82e-196	1.24e-193	CaO19.4781	C1_09230C	GRP1		Protein similar to dihydroflavonol-4-reductases	Has domain(s) with predicted catalytic activity, coenzyme binding activity and role in cellular metabolic process	Protein similar to dihydroflavonol-4-reductases
CPAR2_804540	663.513	2.34447	0.152863	15.3371	4.32e-53	1.47e-51	CaO19.1142	C1_11750W	orf19.1142	AVT4	Putative vacuolar transporter of large neutral amino acids To correct a sequencing error, a single base has been inserted upstream on Chr 8 resulting in the coordinates of CPAR2_804540 being increased by 1 in CGOB	Ortholog(s) have L-glutamine transmembrane transporter activity, L-isoleucine transmembrane transporter activity, L-tyrosine transmembrane transporter activity	Putative vacuolar transporter of large neutral amino acids; induced by alpha pheromone in SpiderM medium
CPAR2_804990	2714.8	2.33546	0.380402	6.13945	8.28e-10	3.58e-09	CaO19.4906	C1_10350C	orf19.4906	BCK2	Putative adhesin-like protein To correct a sequencing error, a single base has been inserted upstream on Chr 8 resulting in the coordinates of CPAR2_804990 being increased by 1 in CGOB	Ortholog(s) have role in G1/S transition of mitotic cell cycle, positive regulation of gene expression, regulation of cell cycle and cytoplasm, nucleus localization	Putative adhesin-like protein; positively regulated by Tbf1; Spider biofilm induced
CPAR2_101330	4303.62	2.33465	0.237057	9.8485	6.96e-23	8.13e-22					Hypothetical protein	Has domain(s) with predicted role in response to stress and integral to membrane localization
CPAR2_107580	189.66	2.33362	0.209397	11.1445	7.62e-29	1.19e-27	CaO19.2461	C1_05880W	PRN4		Protein with similarity to pirins	Ortholog of C. albicans SC5314 : orf19.2461/PRN4, C. dubliniensis CD36 : Cd36_05540, Pichia stipitis Pignal : PICST_28358 and Candida guilliermondii ATCC 6260 : PGUG_05543	Protein with similarity to pirins; induced by benomyl treatment; flow model biofilm repressed
CPAR2_302910	636.301	2.32346	0.151248	15.3619	2.95e-53	1.02e-51	CaO19.1124	C5_03710C	orf19.1124		Late-stage biofilm-induced gene in C. albicans	Ortholog of C. albicans SC5314 : orf19.1124, C. dubliniensis CD36 : Cd36_53450, Candida tenuis NRRL Y-1498 : CANTEDRAFT_115875 and Debaryomyces hansenii CBS767 : DEHA2D18832g	Protein of unknown function; flow model biofilm induced; Spider biofilm induced
CPAR2_501210	82.8075	2.31452	0.320208	7.22819	4.89e-13	2.88e-12	CaO19.3142	C4_06670W	orf19.3142		Hypothetical protein	Ortholog of C. albicans SC5314 : orf19.3142, C. dubliniensis CD36 : Cd36_46140, Candida tenuis NRRL Y-1498 : CANTEDRAFT_97195 and Debaryomyces hansenii CBS767 : DEHA2E08800g	Ortholog of C. dubliniensis CD36 : Cd36_46140, C. parapsilosis CDC317 : CPAR2_501210, Candida tenuis NRRL Y-1498 : CANTEDRAFT_97195 and Debaryomyces hansenii CBS767 : DEHA2E08800g
CPAR2_110060	75.339	2.31	0.292755	7.89053	3.01e-15	2.11e-14	CaO19.6017	C1_00880W	orf19.6017		Hypothetical protein	Ortholog of C. albicans SC5314 : orf19.6017, C. dubliniensis CD36 : Cd36_00830, Debaryomyces hansenii CBS767 : DEHA2D09944g, Candida tropicalis MYA-3404 : CTRG_04391 and Candida albicans WO-1 : CAWG_01286	Protein of unknown function; Spider biofilm induced
CPAR2_801750	94.7988	2.30535	0.265119	8.69552	3.45e-18	2.99e-17	CaO19.4946	C1_13180W	orf19.4946		Hypothetical protein	Ortholog of C. albicans SC5314 : orf19.4946, C. dubliniensis CD36 : Cd36_12240, Candida tenuis NRRL Y-1498 : CANTEDRAFT_135403 and Pichia stipitis Pignal : PICST_29111	Ortholog of C. dubliniensis CD36 : Cd36_12240, C. parapsilosis CDC317 : CPAR2_801750, Candida tenuis NRRL Y-1498 : CANTEDRAFT_135403 and Pichia stipitis Pignal : PICST_29111
CPAR2_402070	1221.23	2.29683	0.184042	12.4799	9.61e-36	1.94e-34	CaO19.5312	C4_04000W	MET4	MET4	S. cerevisiae homolog MET4 has role in response to arsenic, response to cadmium ion, positive regulation of transcription from RNA polymerase II promoter, sulfur amino acid metabolic process	Ortholog(s) have transcription coactivator activity	Putative transcription coactivator; predicted role in sulfur amino acid metabolism; required for yeast cell adherence to silicone substrate; Spider biofilm induced
CPAR2_701420	1038.49	2.29342	0.120439	19.0422	7.62e-81	4.73e-79	CaO19.7310	CR_09140C	orf19.7310	MSC1	Protein similar to S. cerevisiae Gin3p	Ortholog(s) have role in reciprocal meiotic recombination and endoplasmic reticulum, mitochondrion, plasma membrane localization	Protein with a role in directing meiotic recombination events to homologous chromatids; induced by ciclopirox olamine; positively regulated by Sfu1; Hog1, fluconazole-repressed; Hap43-induced; Spider biofilm induced
CPAR2_400790	13.3439	2.28901	0.523728	4.37061	1.24e-05	3.48e-05					Hypothetical protein	Has domain(s) with predicted substrate-specific transmembrane transporter activity, transmembrane transporter activity, transporter activity, role in transmembrane transport and integral to membrane, membrane localization
CPAR2_201500	1090.43	2.28689	0.121108	18.883	1.58e-79	9.47e-78	CaO19.5000	C1_13630W	CYB2	CYB2	Putative cytochrome b2 precursor protein	Ortholog(s) have L-lactate dehydrogenase (cytochrome) activity, role in entry into host through natural portals, lactate metabolic process, metabolism by symbiont of substance in host and mitochondrial intermembrane space localization	Putative cytochrome b2 precursor; induced in high iron; alkaline repressed; colony morphology-related gene regulation by Ssn6; Hap43-repressed; pider biofilm induced
CPAR2_105270	1560.63	2.25436	0.148449	15.1862	4.37e-52	1.47e-50	CaO19.6844	C1_04500W	ICL1	ICL1	Isocitrate lyase	Ortholog(s) have isocitrate lyase activity, role in glyoxylate cycle, pathogenesis and cytosol, peroxisome localization	Isocitrate lyase; glyoxylate cycle enzyme; required for virulence in mice; induced upon phagocytosis by macrophage; farnesol regulated; Pex5-dependent peroxisomal localization; stationary phase enriched; rat catheter, Spider biofilm induced
CPAR2_404560	912.808	2.25042	0.17578	12.8025	1.59e-37	3.38e-36	CaO19.5924	C3_04640W	ZCF31		Predicted zinc-finger protein	Ortholog(s) have role in cellular response to copper ion, cellular response to drug and positive regulation of cell adhesion involved in single-species biofilm formation, more	Zn(II)2Cys6 transcription factor of unknown function; mutant is sensitive to copper and SDS, and resistant to Calcofluor White; required for yeast cell adherence to silicone substrate
CPAR2_503940	464.055	2.24599	0.240666	9.33241	1.03e-20	1.05e-19	CaO19.5431	C3_00360W	orf19.5431		Hap43p-repressed gene in C. albicans To correct a sequencing error, a single base has been deleted upstream on Chr5 resulting in the coordinates of this gene being decreased by 1 in CGOB	Ortholog of C. albicans SC5314 : orf19.5431, C. dubliniensis CD36 : Cd36_80330, Candida tenuis NRRL Y-1498 : CANTEDRAFT_114402 and Debaryomyces hansenii CBS767 : DEHA2E05258g	Protein of unknown function; Hap43-repressed; Spider biofilm induced
CPAR2_104180	236.309	2.24592	0.226327	9.92333	3.3e-23	3.9e-22	CaO19.4110	C2_06090W	orf19.4110		Hypothetical protein	Ortholog of C. albicans SC5314 : orf19.4110, C. dubliniensis CD36 : Cd36_20490, Candida tenuis NRRL Y-1498 : CANTEDRAFT_116074 and Debaryomyces hansenii CBS767 : DEHA2F05148g	Ortholog of C. dubliniensis CD36 : Cd36_20490, C. parapsilosis CDC317 : CPAR2_104180, Candida tenuis NRRL Y-1498 : CANTEDRAFT_116074 and Debaryomyces hansenii CBS767 : DEHA2F05148g
CPAR2_704370	147.06	2.22658	0.211193	10.5429	5.48e-26	7.59e-25					Hypothetical protein	Has domain(s) with predicted DNA binding, sequence-specific DNA binding RNA polymerase II transcription factor activity, zinc ion binding activity and role in regulation of transcription, DNA-dependent, transcription, DNA-dependent
CPAR2_405780	4234.88	2.22516	0.0954215	23.3193	2.83e-120	2.35e-118					Hypothetical protein	Ortholog(s) have cytosol, nucleus localization
CPAR2_804280	594.28	2.21167	0.171821	12.872	6.47e-38	1.4e-36	CaO19.6976	C3_05380W	orf19.6976	YJL163C	Predicted membrane transporter To correct a sequencing error, a single base has been inserted upstream on Chr 8 resulting in the coordinates of CPAR2_804280 being increased by 1 in CGOB	Has domain(s) with predicted role in transmembrane transport and integral to membrane localization	Predicted MFS membrane transporter; member of the proton coupled folate transporter/heme carrier protein family; virulence-group-correlated expression; Spider biofilm induced
CPAR2_101510	331.46	2.2054	0.179931	12.2569	1.54e-34	3e-33	CaO19.3984	C5_04960W	orf19.3984	YGR237C	Protein of unknown function	Ortholog(s) have cytoplasm localization	Protein of unknown function; induced in core caspofungin response; induced in ssr1 mutant; induced by nitric oxide independent of Yhb1; Spider biofilm induced
CPAR2_600290	41.4475	2.19069	0.414084	5.29044	1.22e-07	4.33e-07					Hypothetical protein	Ortholog of Candida orthopsilosis Co 90-125 : CORT_0H02500
CPAR2_805140	152.323	2.17714	0.256622	8.48384	2.18e-17	1.79e-16					To correct a sequencing error, a single base has been inserted upstream on Chr 8 resulting in the coordinates of CPAR2_805140 being increased by 1 in CGOB	Ortholog of Candida orthopsilosis Co 90-125 : CORT_0A05150
CPAR2_407260	27.8017	2.17535	0.398829	5.45434	4.92e-08	1.81e-07	CaO19.4789	C1_09300C	orf19.4789		Hypothetical protein	Has domain(s) with predicted metal ion binding activity	Has domain(s) with predicted metal ion binding activity
CPAR2_401290	693.276	2.17459	0.257253	8.45313	2.84e-17	2.31e-16	CaO19.4590	C4_02030W	RFX2		Transcriptional repressor	Ortholog(s) have sequence-specific DNA binding transcription factor activity	Transcriptional repressor; regulator of filamentation, response to DNA damage, adhesion, virulence in murine mucosal, systemic infections; RFX domain; regulated by Nrg1, UV-induced; partially complements S. cerevisiae rfx1 mutant defects
CPAR2_209810	154.861	2.17333	0.207764	10.4606	1.31e-25	1.79e-24	CaO19.4121	C2_05990C	orf19.4121		Hypothetical protein	Has domain(s) with predicted acyl-CoA hydrolase activity and role in acyl-CoA metabolic process	Predicted thioesterase/thiol ester dehydrase-isomerase; Spider biofilm induced
CPAR2_203980	2154.89	2.16489	0.079192	27.3373	1.53e-164	1.9e-162	CaO19.6306	CR_04870C	orf19.6306		Putative trimethylaminobutyraldehyde dehydrogenase, the third enzyme of the carnitine biosynthesis pathway	Putative aldehyde dehydrogenase	Trimethylaminobutyraldehyde dehydrogenase, the third enzyme of the carnitine biosynthesis pathway
CPAR2_407150	993.21	2.16185	0.235602	9.17588	4.48e-20	4.33e-19	CaO19.1364	C2_09870W	orf19.1364		Hap43p-repressed gene in C. albicans	Ortholog(s) have role in cellular response to nitrogen starvation, negative regulation of cAMP biosynthetic process, regulation of induction of conjugation upon nitrogen starvation and plasma membrane localization	Ortholog of S. pombe Stm1 G-protein coupled receptor; PQ-loop domains; constitutive expression independent of MTL or white-opaque status; Hap43-repressed
CPAR2_108690	2885.24	2.14618	0.0827484	25.9362	2.6e-148	2.76e-146	CaO19.3029	C1_03320C	orf19.3029	EHD3	S. cerevisiae homolog EHD3 has 3-hydroxyisobutyryl-CoA hydrolase activity and localizes to mitochondrion	Ortholog(s) have 3-hydroxyisobutyryl-CoA hydrolase activity and mitochondrion localization	Predicted 3-hydroxyisobutyryl-CoA hydrolase; mitochondrially localized; Spider biofilm induced
CPAR2_212780	881.634	2.14074	0.148659	14.4003	5.15e-47	1.46e-45	CaO19.4520	C2_04340C	orf19.4520	YDR248C	S. cerevisiae homolog YDR248C localizes to cytoplasm	Ortholog(s) have gluconokinase activity, role in D-gluconate metabolic process and cytosol, nucleus localization	Putative gluconokinase; rat catheter biofilm induced
CPAR2_404850	4714.21	2.12065	0.11409	18.5876	4.05e-77	2.31e-75					Hypothetical protein	Ortholog of Candida orthopsilosis Co 90-125 : CORT_0C04270
CPAR2_203050	2078.74	2.1174	0.259164	8.17009	3.08e-16	2.32e-15	CaO19.2356	CR_07060C	CRZ2		Putative zinc finger transcription factor	Ortholog(s) have role in cellular response to acidity, cellular response to cold, cellular response to copper ion and positive regulation of cell adhesion involved in single-species biofilm formation, more	C2H2 transcription factor; crz1 not crz2 null mutation suppresses fluconazole resistance of homozygous cka2 null; Rim101-repressed at pH 8; required for yeast cell adherence to silicone substrate; Spider biofilm induced
CPAR2_204280	13.3518	2.10888	0.543511	3.8801	0.000104413	0.000256047	CaO19.9	CR_07120C	orf19.9		Hypothetical protein	Ortholog of C. albicans SC5314 : orf19.9, C. dubliniensis CD36 : Cd36_32700, Candida tenuis NRRL Y-1498 : CANTEDRAFT_113831 and Debaryomyces hansenii CBS767 : DEHA2E03916g	Ortholog of C. dubliniensis CD36 : Cd36_32700, C. parapsilosis CDC317 : CPAR2_204280, Candida tenuis NRRL Y-1498 : CANTEDRAFT_113831 and Debaryomyces hansenii CBS767 : DEHA2E03916g
CPAR2_204620	182.543	2.10466	0.187975	11.1965	4.24e-29	6.74e-28	CaO19.720	CR_06460W	GST3		Putative glutathione S-transferase	Ortholog of C. albicans SC5314 : orf19.720/GST3, C. dubliniensis CD36 : Cd36_31940, Lodderomyces elongisporus NRLL YB-4239 : LELG_03239 and Candida orthopsilosis Co 90-125 : CORT_0D04730	Glutathione S-transferase; expression regulated upon white-opaque switch; induced by human neutrophils; peroxide-induced; induced by alpha pheromone in SpiderM medium; Spider biofilm induced
CPAR2_207750	1877.56	2.10458	0.17306	12.161	5.01e-34	9.62e-33					Hypothetical protein	Ortholog of Candida orthopsilosis Co 90-125 : CORT_0A07100
CPAR2_201440	667.23	2.10335	0.155527	13.5241	1.13e-41	2.72e-40	CaO19.2350	C1_10710C	orf19.2350	YOR378W	Protein similar to S. cerevisiae Yor378wp	Ortholog(s) have role in cellular response to biotic stimulus, cellular response to starvation and filamentous growth of a population of unicellular organisms in response to biotic stimulus, more	Protein similar to S. cerevisiae Yor378w; MFS family transporter; transposon mutation affects filamentous growth; null mutants are viable; fungal-specific (no human or murine homolog)
CPAR2_801790	218.597	2.0876	0.256114	8.15106	3.61e-16	2.7e-15	CaO19.4936.1	C1_13100W	orf19.4936.1		Putative adhesin-like protein	Ortholog of C. albicans SC5314 : orf19.4936.1, Candida tenuis NRRL Y-1498 : cten_CGOB_00248, Pichia stipitis Pignal : psti_CGOB_00197 and Candida orthopsilosis Co 90-125 : CORT_0A01860	Putative adhesin-like protein; Spider biofilm induced
CPAR2_701890	236.978	2.08355	0.184922	11.2672	1.91e-29	3.06e-28					Hypothetical protein	Has domain(s) with predicted aspartic-type endopeptidase activity and role in proteolysis
CPAR2_301030	126.301	2.0823	0.233737	8.90875	5.16e-19	4.69e-18					Hypothetical protein	Ortholog of Candida orthopsilosis Co 90-125 : CORT_0H01050
CPAR2_209820	594.337	2.06064	0.1634	12.611	1.84e-36	3.8e-35	CaO19.4122	C2_05980C	orf19.4122	TES1	S. cerevisiae homolog TES1 has acyl-CoA thioesterase activity, has role in fatty acid beta-oxidation and localizes to peroxisome, mitochondrion	Ortholog(s) have acyl-CoA hydrolase activity, role in fatty acid beta-oxidation and mitochondrion, peroxisome localization	Ortholog(s) have acyl-CoA hydrolase activity, role in fatty acid beta-oxidation and mitochondrion, peroxisome localization
CPAR2_401500	404.169	2.04913	0.200957	10.1969	2.05e-24	2.59e-23	CaO19.2691	C4_03000C	orf19.2691		Hypothetical protein	Ortholog of C. albicans SC5314 : orf19.2691, C. dubliniensis CD36 : Cd36_42870, Candida orthopsilosis Co 90-125 : CORT_0E01550 and Candida tropicalis MYA-3404 : CTRG_00285	Planktonic growth-induced gene
CPAR2_807230	536.77	2.0454	0.164283	12.4505	1.39e-35	2.79e-34	CaO19.7379	C3_05980C	FAA2		Putative acyl CoA synthetase To correct a sequencing error, a single base has been inserted upstream on Chr 8 resulting in the coordinates of CPAR2_807230 being increased by 1 in CGOB	Has domain(s) with predicted catalytic activity and role in metabolic process	Putative acyl CoA synthetase; expression regulated upon white-opaque switch; rat catheter biofilm induced; Spider biofilm induced
CPAR2_602420	649.191	2.03952	0.507703	4.01714	5.89e-05	0.000149162	CaO19.3439	C6_01450C	orf19.3439		Hypothetical protein	Ortholog of C. albicans SC5314 : orf19.3439, C. dubliniensis CD36 : Cd36_61560, Lodderomyces elongisporus NRLL YB-4239 : LELG_04738 and Candida orthopsilosis Co 90-125 : CORT_0F03400	Protein of unknown function; Cyr1-repressed; rat catheter and Spider biofilm induced
CPAR2_400150	1064.66	2.03902	0.43722	4.66361	3.11e-06	9.38e-06	CaO19.2735	C4_02640C	SEN2	SEN2	Putative tRNA splicing endonuclease subunit	Ortholog(s) have tRNA-intron endonuclease activity, role in cellular response to drug, tRNA-type intron splice site recognition and cleavage and mitochondrial outer membrane, tRNA-intron endonuclease complex localization	Putative tRNA splicing endonuclease subunit; mutation confers hypersensitivity to toxic ergosterol analog and to amphotericin B; 5'-UTR intron; Hap43-induced; Spider biofilm induced
CPAR2_805930	1828.23	2.03849	0.129907	15.6919	1.72e-55	6.26e-54	CaO19.5908	C3_04530C	TEC1	TEC1	Putaive TEA/ATTS transcription factor,To correct a sequencing error, a single base has been inserted upstream on Chr 8 resulting in the coordinates of CPAR2_805930 being increased by 1 in CGOB	Ortholog(s) have RNA polymerase II core promoter proximal region sequence-specific DNA binding, more	TEA/ATTS transcription factor; white cell pheromone response, hyphal gene regulation; required for Spider and RPMI biofilm formation; regulates BCR1; Cph2 regulated transcript; alkaline, rat catheter, Spider, flow model biofilm induced
CPAR2_100330	298.989	2.03409	0.217801	9.3392	9.71e-21	9.91e-20	CaO19.4337	C5_03080C	orf19.4337	ESBP6	Predicted membrane transporter, member of the monocarboxylate porter (MCP) family, major facilitator superfamily (MFS)	Ortholog(s) have endoplasmic reticulum, mitochondrion localization	Predicted membrane transporter; monocarboxylate porter (MCP) family, major facilitator superfamily (MFS); Spider biofilm induced; rat catheter biofilm repressed
CPAR2_202580	509.026	2.0333	0.170524	11.9238	8.9e-33	1.63e-31	CaO19.4372	CR_03730C	orf19.4372		Hypothetical protein	Has domain(s) with predicted role in transmembrane transport and integral to membrane localization	Predicted transmembrane transporter; rat catheter and Spider biofilm induced
CPAR2_301760	65.6185	2.03292	0.298568	6.80889	9.84e-12	5.12e-11	CaO19.5604	C6_03170C	MDR1	FLR1	Plasma membrane multidrug efflux pump	Member of the MDR family of major facilitator transporter superfamily; putative drug transporter; expression increased in fluconazole and voriconazole resistant strains	Plasma membrane MDR/MFS multidrug efflux pump; methotrexate is preferred substrate; overexpression in drug-resistant clinical isolates confers fluconazole resistance; repressed in young biofilms; rat catheter biofilm induced
CPAR2_406250	182.715	2.00793	0.245396	8.18238	2.78e-16	2.1e-15	CaO19.1867	C2_07580W	orf19.1867		Putative malate permease	Has domain(s) with predicted role in transmembrane transport and integral to membrane localization	Putative malate permease; induced during macrophage infection; regulated by Gcn2 and Gcn4; putative peroxisome targeting signal; Hap43-repressed; Spider biofilm induced
CPAR2_401460	609.052	1.99534	0.123602	16.1433	1.27e-58	5.02e-57	CaO19.2693	C4_02990C	GST2		Putative glutathione S transferase	Ortholog of C. albicans SC5314 : orf19.2693/GST2, C. dubliniensis CD36 : Cd36_42860, Candida tenuis NRRL Y-1498 : CANTEDRAFT_115186 and Debaryomyces hansenii CBS767 : DEHA2D18788g	Glutathione S transferase; induced by benomyl and in populations of cells exposed to fluconazole over multiple generations; regulated by Nrg1, Tup1; induced by nitric oxide; stationary phase enriched; Spider biofilm induced
CPAR2_800210	3168.29	1.97917	0.213575	9.26687	1.92e-20	1.92e-19	CaO19.2842	CR_02850C	GZF3	GZF3	Putative transcription factor	Ortholog(s) have sequence-specific DNA binding, sequence-specific DNA binding RNA polymerase II transcription factor activity	GATA-type transcription factor; oxidative stress-induced via Cap1; mutant has abnormal colony morphology and altered sensitivity to fluconazole, LiCl, and copper; Spider biofilm induced
CPAR2_100870	869.58	1.9785	0.126766	15.6075	6.48e-55	2.34e-53	CaO19.3931	C5_04440C	orf19.3931.2	SFC1	Putative succinate-fumarate transporter	Mitochondrial succinate-fumarate transporter; role in ethanol and acetate utilization; present in purified mitochondrial nucleoids	Putative succinate-fumarate transporter; involved in repression of growth on sorbose; alkaline induced; rat catheter biofilm induced; Spider biofilm induced
CPAR2_207780	9381.79	1.97411	0.151432	13.0363	7.6e-39	1.69e-37	CaO19.6229	C1_06810W	CAT1	CTA1	Catalase	Ortholog(s) have catalase activity	Catalase; resistance to oxidative stress, neutrophils, peroxide; role in virulence; regulated by iron, ciclopirox, fluconazole, carbon source, pH, Rim101, Ssn6, Hog1, Hap43, Sfu1, Sef1, farnesol, core stress response; Spider biofilm induced
CPAR2_203500	28.5719	1.96759	0.460927	4.26877	1.97e-05	5.35e-05	CaO19.5023	C1_13850C	DAL7		Putative allantoate permease	Has domain(s) with predicted role in transmembrane transport and integral to membrane localization	Putative allantoate permease; mutant is viable
CPAR2_204050	1399.16	1.96234	0.1214	16.1643	9.01e-59	3.6e-57	CaO19.6316	CR_04760C	orf19.6316	YMR221C	Predicted membrane transporter, member of the L-amino acid transporter-3 (LAT3) family, major facilitator superfamily (MFS)	Ortholog(s) have fungal-type vacuole, mitochondrion localization	Predicted membrane transporter, member of the L-amino acid transporter-3 (LAT3) family, major facilitator superfamily (MFS)
CPAR2_104150	161.047	1.9593	0.215185	9.10518	8.61e-20	8.24e-19	CaO19.540	CR_04490C	orf19.540		Hypothetical protein	Has domain(s) with predicted palmitoyl-(protein) hydrolase activity and role in cellular protein modification process	Has domain(s) with predicted palmitoyl-(protein) hydrolase activity and role in cellular protein modification process
CPAR2_212190	1374.94	1.9582	0.0873106	22.428	2.1e-111	1.61e-109	CaO19.5805	C2_02980C	DLD1		Putative D-lactate dehydrogenase	Has domain(s) with predicted UDP-N-acetylmuramate dehydrogenase activity, catalytic activity, flavin adenine dinucleotide binding, oxidoreductase activity, acting on CH-OH group of donors activity and role in oxidation-reduction process	Putative D-lactate dehydrogenase; white cell-specific trancript; colony morphology-related gene regulation by Ssn6; Hap43-repressed; rat catheter biofilm induced; Spider biofilm repressed
CPAR2_405850	375.03	1.95808	0.193213	10.1343	3.89e-24	4.87e-23	CaO19.1748	C2_10300C	orf19.1748		Hypothetical protein	Ortholog of C. albicans SC5314 : orf19.1748, C. dubliniensis CD36 : Cd36_24360, Candida tenuis NRRL Y-1498 : CANTEDRAFT_108665 and Debaryomyces hansenii CBS767 : DEHA2E05588g	Protein of unknown function; shows colony morphology-related gene regulation by Ssn6
CPAR2_600870	1701.99	1.95777	0.135116	14.4896	1.41e-47	4.07e-46	CaO19.5728	C6_03600C	orf19.5728		Hypothetical protein	Has domain(s) with predicted electron carrier activity, heme binding, iron ion binding, monooxygenase activity, oxidoreductase activity and acting on paired donors, more	Putative cytochrome P450; Spider biofilm induced
CPAR2_202880	46.9717	1.95592	0.302274	6.47068	9.76e-11	4.65e-10					Hypothetical protein	Ortholog of Candida orthopsilosis Co 90-125 : CORT_0D02960
CPAR2_806620	22361.3	1.95336	0.131599	14.8433	7.69e-50	2.45e-48	CaO19.1117	C5_03770C	orf19.1117		Protein similar to Candida boidinii formate dehydrogenase To correct a sequencing error, a single base has been inserted upstream on Chr 8 resulting in the coordinates of CPAR2_806620 being increased by 1 in CGOB	Has domain(s) with predicted NAD binding, cofactor binding, oxidoreductase activity, acting on the CH-OH group of donors, NAD or NADP as acceptor activity and role in oxidation-reduction process	Protein similar to Candida boidinii formate dehydrogenase; virulence-group-correlated expression; Hap43-repressed; Spider biofilm repressed
CPAR2_101770	3120.19	1.95101	0.0880257	22.1641	7.63e-109	5.7e-107	CaO19.6660	C5_03510C	orf19.6660	YHR131C	Putative protein of unknown function	Ortholog(s) have cytoplasm localization	Protein of unknown function; mRNA binds to She3; Hap43-repressed; rat catheter and flow model biofilm induced
CPAR2_213700	55.9664	1.94863	0.276366	7.05092	1.78e-12	9.94e-12	CaO19.5677	C4_00480W	DUR4		Putative urea permease	Has domain(s) with predicted transporter activity, role in transmembrane transport and membrane localization	Putative urea permease; fungal-specific (no human or murine homolog); possibly an essential gene, disruptants not obtained by UAU1 method
CPAR2_703380	16.2895	1.93444	0.513323	3.76846	0.000164257	0.000391756					Hypothetical protein	Ortholog of Debaryomyces hansenii CBS767 : DEHA2B13156g
CPAR2_407870	198.342	1.93186	0.29122	6.63367	3.27e-11	1.65e-10	CaO19.5342.2	C2_10650W	orf19.5342.2		Hypothetical protein	Ortholog of C. albicans SC5314 : orf19.5342.2, Candida tenuis NRRL Y-1498 : CANTEDRAFT_113588, Debaryomyces hansenii CBS767 : DEHA2F03212g and Candida orthopsilosis Co 90-125 : CORT_0C07210	Protein of unknown function; protein newly produced during adaptation to the serum
CPAR2_200990	738.804	1.93019	0.10507	18.3704	2.27e-75	1.22e-73	CaO19.7337	CR_09410W	orf19.7337		Hypothetical protein	Ortholog(s) have cytosol, fungal-type vacuole membrane, nucleus localization	Protein with a nischarin related domain and leucine rich repeats; Spider biofilm induced
CPAR2_103400	2949.51	1.92871	0.0821153	23.4878	5.43e-122	4.66e-120	CaO19.338	C3_03410C	HWP2	YMR196W	Putative protein of unknown function	Ortholog(s) have cytoplasm localization	Putative glycoside hydrolase; stationary phase enriched protein; Hog1p-downregulated; shows colony morphology-related gene regulation by Ssn6p
CPAR2_602040	314.321	1.92517	0.514006	3.74543	0.000180085	0.00042654					Hypothetical protein	Ortholog of Candida orthopsilosis Co 90-125 : CORT_0F03010
CPAR2_213280	416.738	1.92226	0.147794	13.0063	1.13e-38	2.49e-37	CaO19.2077	C2_00500W	ZCF9		Putative transcription factor with zinc cluster DNA-binding motif	Ortholog(s) have role in cellular response to drug	Putative Zn(II)2Cys6 transcription factor; hypersensitive to toxic ergosterol analog ECC69 and/or ECC1384
CPAR2_806060	447.352	1.91745	0.17181	11.1603	6.38e-29	1.01e-27			orf19.5892		Homolog of S. cerevisiae HUL4 To correct a sequencing error, a single base has been inserted upstream on Chr 8 resulting in the coordinates of CPAR2_806060 being increased by 1 in CGOB
CPAR2_103300	451.45	1.89039	0.226179	8.35794	6.38e-17	5.05e-16					Hypothetical protein	Ortholog of Candida orthopsilosis Co 90-125 : CORT_0B04530
CPAR2_700020	24.4592	1.88701	0.419717	4.49591	6.93e-06	2e-05					Hypothetical protein	Has domain(s) with predicted oxidoreductase activity and role in oxidation-reduction process
CPAR2_102550	1829.69	1.87484	0.103035	18.1961	5.54e-74	2.88e-72	CaO19.272	C3_02810C	orf19.2720	FAA2	Predicted acyl CoA synthetase	Ortholog(s) have long-chain fatty acid-CoA ligase activity, medium-chain fatty acid-CoA ligase activity, very long-chain fatty acid-CoA ligase activity and role in long-chain fatty acid metabolic process	Predicted acyl CoA synthetase; upregulated upon phagocytosis; transcript regulated by Nrg1 and Mig1
CPAR2_213920	2381.44	1.87472	0.2525	7.42464	1.13e-13	7.05e-13	CaO19.2003	C2_01210C	HNM1		Putative choline/ethanolamine transporter	Ortholog(s) have role in cellular response to drug	Putative choline/ethanolamine transporter; mutation confers hypersensitivity to toxic ergosterol analog; colony morphology-related gene regulation by Ssn6; clade-associated gene expression
CPAR2_110430	15958.5	1.86304	0.130797	14.2437	4.9e-46	1.35e-44					Similar to C. albicans,orf19.1117	Has domain(s) with predicted NAD binding, cofactor binding, oxidoreductase activity, acting on the CH-OH group of donors, NAD or NADP as acceptor activity and role in oxidation-reduction process
CPAR2_202500	1097.71	1.85521	0.246888	7.51438	5.72e-14	3.65e-13	CaO19.4354	CR_03830C	MCM2	MCM2	Hypothetical protein	Ortholog(s) have DNA helicase activity, DNA replication origin binding, chromatin binding, single-stranded DNA binding activity	Phosphorylated protein of unknown function; transcription is periodic with a peak at M/G1 phase of the cell cycle
CPAR2_205050	484.401	1.85301	0.1832	10.1147	4.75e-24	5.88e-23	CaO19.3886	CR_06320C	orf19.3886		Hypothetical protein	Ortholog of C. albicans SC5314 : orf19.3886, C. dubliniensis CD36 : Cd36_31820, Debaryomyces hansenii CBS767 : DEHA2G10736g and Pichia stipitis Pignal : PICST_32993	Ortholog of C. dubliniensis CD36 : Cd36_31820, C. parapsilosis CDC317 : CPAR2_205050, Debaryomyces hansenii CBS767 : DEHA2G10736g and Pichia stipitis Pignal : PICST_32993
CPAR2_807040	1950.23	1.85254	0.132547	13.9765	2.17e-44	5.72e-43	CaO19.7350	C3_05710W	RCT1	YNL208W	Hypothetical protein To correct a sequencing error, a single base has been inserted upstream on Chr 8 resulting in the coordinates of CPAR2_807040 being increased by 1 in CGOB	Ortholog(s) have mitochondrion, ribosome localization	Fluconazole-induced protein; Ras1, Cyr1 repressed and Efg1 induced; regulated by Nrg1, Tup1, Tbf1, Ssn6; induced in oralpharyngeal candidasis; rat catheter biofilm repressed
CPAR2_704260	1937.71	1.8522	0.114899	16.1202	1.84e-58	7.2e-57	CaO19.5158	C7_03030W	orf19.5158		Protein with similarity to a human gene associated with colon cancer and to orf19.5158	Has domain(s) with predicted oxidoreductase activity, role in oxidation-reduction process and mitochondrion localization	Protein with similarity to a human gene associated with colon cancer and to orf19.5158; regulated by Gcn4, Cyr1; induced by amino acid starvation; macrophage-induced protein, macrophage-repressed; Spider biofilm induced
CPAR2_401490	456.801	1.84988	0.140985	13.1211	2.49e-39	5.63e-38					similar to C. albicans orf19.2693 (GST2)	GST2/URE2 family protein; expression increased in fluconazole and voriconazole resistant strains
CPAR2_401180	484.912	1.84975	0.449279	4.11716	3.84e-05	9.97e-05	CaO19.4166	C4_00760W	ZCF21		Predicted zinc-finger protein	Has domain(s) with predicted sequence-specific DNA binding RNA polymerase II transcription factor activity, zinc ion binding activity, role in regulation of transcription, DNA-dependent and nucleus localization	Predicted Zn(II)2Cys6 transcription factor; mutants display increased colonization of mouse kidneys; Spider biofilm induced
CPAR2_406690	157.409	1.84707	0.20098	9.19031	3.92e-20	3.81e-19	CaO19.2252	C2_06980W	orf19.2252		Hypothetical protein	Ortholog of C. albicans SC5314 : orf19.2252, C. dubliniensis CD36 : Cd36_21270, Lodderomyces elongisporus NRLL YB-4239 : LELG_02433 and Pichia stipitis Pignal : PICST_33114	Protein of unknown function; rat catheter biofilm repressed
CPAR2_104740	75.8782	1.84424	0.304767	6.0513	1.44e-09	6.13e-09	CaO19.5488	C2_06260W	orf19.5488	YLR281C	S. cerevisiae homolog YLR281C localizes to mitochondrion	Ortholog(s) have mitochondrion localization	Ortholog(s) have mitochondrion localization
CPAR2_213690	346.188	1.84347	0.261707	7.04403	1.87e-12	1.04e-11	CaO19.1914	C2_00080C	FAV3		Putative alpha-1,6-mannanase	Has domain(s) with predicted catalytic activity	Putative alpha-1,6-mannanase; induced by mating factor in MTLa/MTLa opaque cells
CPAR2_407610	580.753	1.84307	0.11508	16.0155	9.96e-58	3.77e-56	CaO19.225	C2_08850C	orf19.225		Hap43p-repressed gene in C. albicans	Ortholog(s) have cytosol, nucleus localization	Predicted 2-hydroxyacid dehydrogenase; Hap43-repressed gene
CPAR2_403960	1043.31	1.83282	0.0963783	19.017	1.23e-80	7.57e-79	CaO19.4883	C1_10140C	orf19.4883	COS111	Hypothetical protein	Ortholog(s) have role in signal transduction and mitochondrion localization	Protein of unknown function; S. cerevisiae ortholog Cos111 confers resistance to the antifungal drug ciclopirox olamine; constitutive expression independent of MTL or white-opaque status; Spider biofilm induced
CPAR2_502250	1214.3	1.8309	0.39859	4.59343	4.36e-06	1.29e-05	CaO19.1287	C5_04030W	orf19.1287		Biofilm-induced gene in C. albicans,To correct a sequencing error, a single base has been deleted upstream on Chr5 resulting in the coordinates of this gene being decreased by 1 in CGOB	Ortholog of C. albicans SC5314 : orf19.1287, C. dubliniensis CD36 : Cd36_53740, Candida tenuis NRRL Y-1498 : CANTEDRAFT_115404 and Debaryomyces hansenii CBS767 : DEHA2E22616g	Protein of unknown function; flow model biofilm induced; Spider biofilm induced
CPAR2_802260	51.2285	1.82699	0.315699	5.78712	7.16e-09	2.86e-08	CaO19.2908	C4_06280C	orf19.2908		Hypothetical protein	Has domain(s) with predicted oxidoreductase activity, zinc ion binding activity and role in oxidation-reduction process	Predicted oxidoreductase; rat catheter biofilm induced
CPAR2_103610	1222.5	1.82389	0.132256	13.7907	2.9e-43	7.35e-42	CaO19.2204	C2_07760W	orf19.2204	YPL264C	Homolog of S. cerevisiae YPL264C	Has domain(s) with predicted membrane localization	Predicted membrane protein of unknown function; Spider biofilm induced
CPAR2_806670	22229.5	1.8187	0.103963	17.4937	1.6e-68	7.64e-67	CaO19.3618	C2_08590W	YWP1		Putative secreted yeast cell wall protein To correct a sequencing error, a single base has been inserted upstream on Chr 8 resulting in the coordinates of CPAR2_806670 being increased by 1 in CGOB	Ortholog(s) have role in adhesion to host, single-species biofilm formation and cell surface, extracellular region, hyphal cell wall, yeast-form cell wall localization	Secreted yeast wall protein; possible role in dispersal in host; mutation increases adhesion and biofilm formation; propeptide; growth phase, phosphate, Ssk1/Ssn6/Efg1/Efh1/Hap43 regulated; mRNA binds She3; flow and Spider biofilm repressed
CPAR2_808320	68.0569	1.81492	0.273768	6.62941	3.37e-11	1.69e-10					Similar to CPAR2_808310 To correct a sequencing error, a single base has been inserted upstream on Chr 8 resulting in the coordinates of CPAR2_808320 being increased by 1 in CGOB
CPAR2_210710	2398.3	1.81017	0.098865	18.3095	6.95e-75	3.68e-73	CaO19.5809	C2_02950W	orf19.5809	BNA3	Putative arylformamidase, enzyme of the NAD biosynthesis pathway	Ortholog(s) have kynurenine-oxoglutarate transaminase activity, role in kynurenic acid biosynthetic process and cytosol, mitochondrion, nucleus localization	Putative arylformamidase, enzyme of the NAD biosynthesis pathway; Gcn4p-regulated
CPAR2_701830	5776.16	1.80996	0.104495	17.321	3.26e-67	1.53e-65	CaO19.6287	CR_07620W	AAT21	AAT2	Putative aspartate aminotransferase	Ortholog(s) have L-aspartate:2-oxoglutarate aminotransferase activity, role in aspartate biosynthetic process and cytosol, nucleus, peroxisome localization	Putative aspartate aminotransferase; stationary phase enriched protein; Gcn4-regulated; Spider biofilm induced
CPAR2_105020	1091.54	1.80992	0.257038	7.04146	1.9e-12	1.06e-11	CaO19.1901	C2_07350W	MCM3	MCM3	Putative DNA replication protein	Ortholog(s) have ATPase activity, DNA helicase activity, DNA replication origin binding, chromatin binding activity	Putative DNA replication protein; periodic mRNA expression, peak at cell-cycle M/G1 phase; Spider biofilm induced
CPAR2_702640	870.028	1.80987	0.244802	7.39321	1.43e-13	8.84e-13	CaO19.6586	C7_01430C	orf19.6586		Late-stage biofilm-induced gene in C. albicans	Protein of unknown function; expression increased in fluconazole and voriconazole resistant strains	Protein of unknown function; transcript induced by benomyl or in azole-resistant strain overexpressing MDR1; Ssn6 colony morphology-related regulation; induced by NO; Hap43-repressed; rat catheter and flow model biofilm induced
CPAR2_207770	1375.57	1.80936	0.189742	9.53589	1.49e-21	1.59e-20	CaO19.851	C2_03690C	orf19.851		Protein of unknown function	Ortholog of C. albicans SC5314 : orf19.851, C. dubliniensis CD36 : Cd36_18380, Candida tenuis NRRL Y-1498 : CANTEDRAFT_137250 and Debaryomyces hansenii CBS767 : DEHA2B04752g	Protein of unknown function; repressed by Rim101; negatively modulates intracellular ATP levels during the development of azole resistance; induced by Ca(2+) in a calcineurin-dependent manner; Spider biofilm induced
CPAR2_202700	939.613	1.80533	0.23185	7.78664	6.88e-15	4.7e-14	CaO19.4960	C1_13330C	orf19.4960	SPE4	Hypothetical protein	Ortholog(s) have spermine synthase activity, role in pantothenate biosynthetic process, spermine biosynthetic process and cytoplasm localization	Ortholog(s) have spermine synthase activity, role in pantothenate biosynthetic process, spermine biosynthetic process and cytoplasm localization
CPAR2_600090	690.197	1.80225	0.123188	14.6301	1.81e-48	5.45e-47	CaO19.5770	C6_03930W	OPT8	YGL114W	Possible oligopeptide transporter	Has domain(s) with predicted role in transmembrane transport	Oligopeptide transporter; similar to Opt1 and to S. cerevisiae Ygl114wp, but not other OPTs; induced by nitric oxide, amphotericin B; expression of OPT6, 7, 8 does not complement mutants lacking Opt1, Opt2, and Opt3; Spider biofilm induced
CPAR2_105150	890.353	1.7983	0.226603	7.9359	2.09e-15	1.49e-14	CaO19.5203	C1_04350C	orf19.5203		Hap43p-induced gene in C. albicans	Ortholog of C. albicans SC5314 : orf19.5203, C. dubliniensis CD36 : Cd36_04100, Debaryomyces hansenii CBS767 : DEHA2D13200g and Pichia stipitis Pignal : PICST_32772	Protein of unknown function; Hap43-induced gene
CPAR2_804130	658.814	1.79569	0.147848	12.1456	6.06e-34	1.16e-32	CaO19.5078	C1_08060W	orf19.5078		Hap43p-repressed gene in C. albicans To correct a sequencing error, a single base has been inserted upstream on Chr 8 resulting in the coordinates of CPAR2_804130 being increased by 1 in CGOB	Ortholog of C. albicans SC5314 : orf19.5078, C. dubliniensis CD36 : Cd36_07570, Candida tenuis NRRL Y-1498 : CANTEDRAFT_114111 and Debaryomyces hansenii CBS767 : DEHA2G14872g	Protein of unknown function; Hap43-repressed gene; rat catheter biofilm repressed
CPAR2_701130	1953.74	1.79173	0.135804	13.1935	9.56e-40	2.19e-38					Hypothetical protein	Ortholog(s) have cytoplasm localization
CPAR2_109160	1286.17	1.78827	0.1069	16.7283	8.15e-63	3.39e-61	CaO19.3325	C1_01360C	RPS21B	GLG2	Putative glycogen synthesis initiator	Ortholog(s) have glycogenin glucosyltransferase activity, role in glycogen biosynthetic process and cytoplasm localization	Putative glycogen synthesis initiator; regulated by Efg1 and Efh1; Hog1-repressed; colony morphology-related gene regulation by Ssn6; induced by prostaglandins; flow model biofilm induced
CPAR2_301690	78.5432	1.78478	0.275758	6.47226	9.65e-11	4.61e-10	CaO19.4749	C1_08900W	orf19.4749		Hap43p-induced gene in C. albicans	Ortholog of C. albicans SC5314 : orf19.4749, C. dubliniensis CD36 : Cd36_08400, Candida tenuis NRRL Y-1498 : CANTEDRAFT_105172 and Debaryomyces hansenii CBS767 : DEHA2A00550g	Protein of unknown function; hyphal-induced expression, regulated by Cyr1, Ras1, Efg1; Hap43-induced gene; Spider biofilm induced
CPAR2_204550	137.481	1.78085	0.18464	9.64498	5.16e-22	5.73e-21	CaO19.5848	CR_05540C	orf19.5848		Late-stage biofilm-induced gene in C. albicans	Ortholog(s) have Golgi apparatus, fungal-type vacuole localization	RING-type zinc finger protein; upregulated during oral infection; mutants have reduced ability to damage oral epithelial cells; Spider and flow model biofilm induced
CPAR2_205380	3647.47	1.77265	0.0954775	18.5662	6.04e-77	3.42e-75	CaO19.6640	CR_05720W	TPS1	TPS1	Trehalose-6-phosphate synthase	Ortholog(s) have alpha,alpha-trehalose-phosphate synthase (UDP-forming) activity	Trehalose-6-phosphate synthase; role in hyphal growth and virulence in mouse systemic infection; induced in presence of human neutrophils; macrophage/pseudohyphal-repressed after 16h; stationary phase enriched protein; Hap43-repressed
CPAR2_210960	2373.64	1.76464	0.172327	10.2401	1.31e-24	1.69e-23	CaO19.539	CR_04480C	LAP3	LAP3	Putative aminopeptidase	Ortholog(s) have RNA polymerase II core promoter proximal region sequence-specific DNA binding, cysteine-type peptidase activity, double-stranded DNA binding, mRNA binding, single-stranded DNA binding activity	Putative aminopeptidase; positively regulated by Sfu1; clade-associated gene expression; virulence-group-correlated expression; induced by alpha pheromone in SpiderM medium; Hap43-induced; Spider and flow model biofilm induced
CPAR2_100490	4277.48	1.75681	0.187187	9.38529	6.27e-21	6.48e-20	CaO19.1979	C5_00880C	GIT3		Putative glycerophosphoinositol permease	Has domain(s) with predicted transmembrane transporter activity, role in transmembrane transport and integral to membrane localization	Glycerophosphocholine permease; white cell specific transcript; fungal-specific; alkaline repressed; caspofungin, macrophage/pseudohyphal-repressed; flow model biofilm induced; Spider biofilm induced
CPAR2_806190	20.6078	1.75271	0.459228	3.81664	0.000135283	0.000327342	CaO19.3589	C2_08820C	SPO11	SPO11	Putaive DNA endonuclease, required for genetic recombination between homologous chromosomes during the parasexual cycle in C. albicans To correct a sequencing error, a single base has been inserted upstream on Chr 8 resulting in the coordinates of CPAR2_806190 being increased by 1 in CGOB	Ortholog(s) have endodeoxyribonuclease activity, producing 3'-phosphomonoesters activity	DNA endonuclease; required for genetic recombination between homologous chromosomes during the parasexual cycle; produced in mitotically dividing cells; similar to S. cerevisiae Spo11 which functions in recombination during meiosis
CPAR2_104360	237.287	1.75111	0.174602	10.0291	1.14e-23	1.37e-22	CaO19.2231	C2_06800C	orf19.2231		Hypothetical protein	Ortholog of C. albicans SC5314 : orf19.2231, C. dubliniensis CD36 : Cd36_21100, Candida tenuis NRRL Y-1498 : CANTEDRAFT_113433 and Debaryomyces hansenii CBS767 : DEHA2F01540g	Protein of unknown function; Spider biofilm induced
CPAR2_807120	63.8932	1.74732	0.275178	6.34977	2.16e-10	9.85e-10					To correct a sequencing error, a single base has been inserted upstream on Chr 8 resulting in the coordinates of CPAR2_807120 being increased by 1 in CGOB	Ortholog of Candida orthopsilosis Co 90-125 : CORT_0G03240
CPAR2_101030	1018.51	1.73562	0.148614	11.6787	1.64e-31	2.83e-30	CaO19.3926	C5_04400W	RNY11	RNY1	S. cerevisiae homolog RNY1 has endoribonuclease activity, has role in apoptosis, cell morphogenesis, RNA catabolic process and localizes to vacuole, extracellular region, cytosol	Ortholog(s) have endoribonuclease activity, role in RNA catabolic process, apoptotic process, cell morphogenesis and cytosol, extracellular region, vacuole localization	Ortholog(s) have endoribonuclease activity, role in RNA catabolic process, apoptotic process, cell morphogenesis and cytosol, extracellular region, vacuole localization
CPAR2_205350	711.162	1.7335	0.118028	14.6872	7.78e-49	2.39e-47	CaO19.6637	CR_05750W	orf19.6637		Hypothetical protein	Ortholog of C. albicans SC5314 : orf19.6637, C. dubliniensis CD36 : Cd36_31150, Candida tenuis NRRL Y-1498 : CANTEDRAFT_112958 and Debaryomyces hansenii CBS767 : DEHA2E21890g	Predicted glycosyl hydrolase; hypoxia induced; flow model biofilm induced
CPAR2_105760	56.518	1.72997	0.296156	5.84139	5.18e-09	2.1e-08	CaO19.6070	C1_00390W	ENA2	ENA2	Putative sodium transporter	Ortholog(s) have potassium-transporting ATPase activity, sodium-exporting ATPase activity, phosphorylative mechanism activity and role in calcium ion transmembrane transport, potassium ion transport, sodium ion transport	Putative sodium transporter; induced by ciclopirox olamine; alkaline induced by Rim101; repressed by high-level peroxide stress; induced in oral candidiasis clinical isolates; possibly essential gene; rat catheter and Spider biofilm induced
CPAR2_101910	707.159	1.72924	0.120067	14.4023	5e-47	1.43e-45	CaO19.1719	C3_01320C	SGA1	SGA1	Putative glucoamylase	Ortholog(s) have glucan 1,4-alpha-glucosidase activity, role in glycogen catabolic process and Golgi apparatus, endoplasmic reticulum, fungal-type vacuole, prospore membrane localization	Putative glucoamylase; induced in oralpharyngeal candidasis; rat catheter and Spider biofilm induced
CPAR2_108280	6944.88	1.72093	0.0798196	21.5602	4.25e-103	3.02e-101	CaO19.4530.1	C1_01930W	orf19.4530.1	YIL024C	Hypothetical protein	Ortholog of S. cerevisiae : YIL024C, C. albicans SC5314 : orf19.4530.1, C. dubliniensis CD36 : Cd36_01770, Candida tenuis NRRL Y-1498 : CANTEDRAFT_115382 and Debaryomyces hansenii CBS767 : DEHA2D06380g	Protein of unknown function; regulated by Nrg1, Tup1; Spider and flow model biofilm induced
CPAR2_403090	531.957	1.71991	0.292	5.89013	3.86e-09	1.59e-08	CaO19.3793	C4_04860W	orf19.3793		Putative protein of unknown function	Ortholog of C. albicans SC5314 : orf19.3793, C. dubliniensis CD36 : Cd36_44500, Candida tenuis NRRL Y-1498 : CANTEDRAFT_94909 and Debaryomyces hansenii CBS767 : DEHA2C08844g	Protein of unknown function; mRNA binds She3; regulated by Nrg1; upregulated in a cyr1 or ras1 mutant
CPAR2_805240	500.362	1.71904	0.31303	5.4916	3.98e-08	1.48e-07	CaO19.4818	C1_09540W	orf19.4818		To correct a sequencing error, a single base has been inserted upstream on Chr 8 resulting in the coordinates of CPAR2_805240 being increased by 1 in CGOB	Ortholog of C. albicans SC5314 : orf19.4818, C. dubliniensis CD36 : Cd36_09000, Candida tenuis NRRL Y-1498 : CANTEDRAFT_116653 and Debaryomyces hansenii CBS767 : DEHA2F10978g	Protein of unknown function; Spider biofilm induced
CPAR2_407270	337.478	1.71871	0.144647	11.882	1.47e-32	2.66e-31	CaO19.1369	C2_09810C	orf19.1369		Hap43p-repressed gene in C. albicans	Has domain(s) with predicted hydrolase activity, hydrolase activity, acting on carbon-nitrogen (but not peptide) bonds, in linear amidines activity and role in metabolic process	Protein with predicted peptidase domains; Hap43-repressed gene
CPAR2_703330	1291.57	1.71863	0.478457	3.59202	0.000328126	0.000749764	CaO19.6691	C7_03590C	orf19.6691	ERC1	S. cerevisiae homolog YHR032W has role in S-adenosylmethionine biosynthetic process	Ortholog(s) have role in S-adenosylmethionine biosynthetic process	Putative ember of the multi-drug and toxin extrusion (MATE) family of the multidrug/oligosaccharidyl-lipid/polysaccharide exporter superfamily; Spider biofilm induced
CPAR2_201200	898.976	1.708	0.159445	10.7122	8.93e-27	1.3e-25					Hypothetical protein	Ortholog of Lodderomyces elongisporus NRLL YB-4239 : LELG_05338 and Candida orthopsilosis Co 90-125 : CORT_0D01250
CPAR2_500280	408.06	1.70634	0.19095	8.93608	4.03e-19	3.7e-18	CaO19.1797	C4_05400C	orf19.1797		Hypothetical protein	Has domain(s) with predicted carbohydrate binding activity and role in carbohydrate metabolic process	D-arabinose 5-phosphate isomerase; has GutQ domain which is associated with phosphosugar binding; other biofilm induced; rat catheter and Spider biofilm induced; F-12/CO2 early biofilm induced
CPAR2_109050	471.945	1.70518	0.145494	11.7199	1.01e-31	1.76e-30					Similar to orf19.4546 (HOL4)	Has domain(s) with predicted role in transmembrane transport and integral to membrane localization
CPAR2_103130	328.173	1.70473	0.17437	9.77648	1.42e-22	1.64e-21	CaO19.321	C3_03230C	orf19.3210	MUP3	S. cerevisiae homolog MUP3 has L-methionine transmembrane transporter activity and has role in amino acid transport	Ortholog(s) have L-methionine transmembrane transporter activity and role in amino acid transport	Ortholog(s) have L-methionine transmembrane transporter activity and role in methionine import
CPAR2_107630	604.488	1.69435	0.283764	5.97098	2.36e-09	9.87e-09	CaO19.413.1	C1_05510C	RPS27A	RPS27A	Ribosomal protein S27	Ortholog(s) have structural constituent of ribosome activity and role in maturation of SSU-rRNA from tricistronic rRNA transcript (SSU-rRNA, 5.8S rRNA, LSU-rRNA), ribosomal small subunit assembly	Ribosomal protein S27; rat catheter and Spider biofilm induced
CPAR2_204120	946.548	1.68519	0.157648	10.6896	1.14e-26	1.65e-25	CaO19.6313	CR_04800W	MNT4		Putative mannosyltransferase	Has domain(s) with predicted role in protein glycosylation	Predicted alpha-1,3-mannosyltransferase with a role in protein glycosylation; induced in low iron
CPAR2_301000	134.596	1.68324	0.208065	8.08996	5.97e-16	4.4e-15					Hypothetical protein	Has domain(s) with predicted electron carrier activity, heme binding, iron ion binding, monooxygenase activity, oxidoreductase activity and acting on paired donors, more
CPAR2_801440	1440.84	1.67538	0.230183	7.27848	3.38e-13	2.02e-12	CaO19.2611	CR_02110W	MCM6	MCM6	Putative MCM DNA replication initiation complex component	Ortholog(s) have ATP-dependent 3'-5' DNA helicase activity, DNA replication origin binding, four-way junction helicase activity and single-stranded DNA binding, more	Putative MCM DNA replication initiation complex component; mRNA expression peak at cell-cycle M/G1 phase; regulated by tyrosol and cell density; repressed by alpha pheromone in SpiderM medium; Hap43-induced gene
CPAR2_211180	201.97	1.67329	0.161541	10.3583	3.84e-25	5.14e-24	CaO19.837.1	C2_03840C	INO4	INO4	Transcriptional activator that forms a heterodimer with Ino2p	Ortholog(s) have DNA binding, RNA polymerase II core promoter proximal region sequence-specific DNA binding transcription factor activity involved in positive regulation of transcription activity	Transcription factor; activator that forms a heterodimer with Ino2; likely regulates genes involved in phosphatidylcholine and phosphatidylinositol biosynthesis, fatty acid beta-oxidation, and peroxisome biogenesis; gene has intron
CPAR2_805710	2674.64	1.67108	0.251284	6.65016	2.93e-11	1.48e-10	CaO19.2170	C2_08140C	PHM7	PHM7	Putative transporter To correct a sequencing error, a single base has been inserted upstream on Chr 8 resulting in the coordinates of CPAR2_805710 being increased by 1 in CGOB	Ortholog(s) have Golgi apparatus, fungal-type vacuole, plasma membrane localization	Putative transporter; fungal-specific; Hog1-repressed; repressed by 17-beta-estradiol, ethynyl estradiol; Hap43-induced; Spider biofilm induced
CPAR2_300690	1695.54	1.66635	0.111468	14.9491	1.58e-50	5.09e-49		C7_00230W	orf19.7100	AVT1	Putative vacuolar transporter of large neutral amino acids	Ortholog(s) have L-glutamine transmembrane transporter activity, L-isoleucine transmembrane transporter activity, L-tyrosine transmembrane transporter activity and role in amino acid transport, vacuolar transport
CPAR2_301530	335.72	1.66548	0.221871	7.50652	6.07e-14	3.86e-13	CaO19.7032	C7_00850W	orf19.7032		Hypothetical protein	Ortholog of C. albicans SC5314 : orf19.7032, C. dubliniensis CD36 : Cd36_70790, Candida tenuis NRRL Y-1498 : CANTEDRAFT_94947 and Debaryomyces hansenii CBS767 : DEHA2A05258g	Ortholog of C. dubliniensis CD36 : Cd36_70790, C. parapsilosis CDC317 : CPAR2_301530, Candida tenuis NRRL Y-1498 : CANTEDRAFT_94947 and Debaryomyces hansenii CBS767 : DEHA2A05258g
CPAR2_107030	193.884	1.6635	0.180265	9.22807	2.76e-20	2.73e-19					Hypothetical protein	Ortholog of Candida tenuis NRRL Y-1498 : CANTEDRAFT_95488, Lodderomyces elongisporus NRLL YB-4239 : LELG_01680, Debaryomyces hansenii CBS767 : DEHA2D16654g and Candida orthopsilosis Co 90-125 : CORT_0B08230
CPAR2_603060	403.793	1.66204	0.289777	5.73557	9.72e-09	3.84e-08	CaO19.95	C6_00940C	orf19.95	PRM5	Homolog of S. cerevisiae PRM5	Ortholog of S. cerevisiae : PRM5, C. albicans SC5314 : orf19.95, C. dubliniensis CD36 : Cd36_60980, Candida tenuis NRRL Y-1498 : CANTEDRAFT_113703 and Debaryomyces hansenii CBS767 : DEHA2F10032g	Ortholog of S. cerevisiae : PRM5, C. dubliniensis CD36 : Cd36_60980, C. parapsilosis CDC317 : CPAR2_603060, Candida tenuis NRRL Y-1498 : CANTEDRAFT_113703 and Debaryomyces hansenii CBS767 : DEHA2F10032g
CPAR2_503800	4171.82	1.65944	0.0960769	17.272	7.64e-67	3.56e-65	CaO19.1709	C3_01420C	orf19.1709		Hypothetical protein To correct a sequencing error, a single base has been deleted upstream on Chr5 resulting in the coordinates of this gene being decreased by 1 in CGOB	Has domain(s) with predicted sterol binding activity	Sterol carrier domain protein; alkaline downregulated; colony morphology-related gene regulation by Ssn6; Spider biofilm induced
CPAR2_301210	1812.78	1.65848	0.104099	15.9318	3.81e-57	1.43e-55	CaO19.6500	C7_02150C	ECM42	ARG7	Putative ornithine acetyltransferase	Ortholog(s) have acetyl-CoA:L-glutamate N-acetyltransferase activity, glutamate N-acetyltransferase activity, role in ornithine biosynthetic process and mitochondrial matrix localization	Ornithine acetyltransferase; Gcn2, Gcn4-regulated; clade-specific gene expression; possibly essential gene, disruptants not obtained by UAU1 method; Spider biofilm induced
CPAR2_209930	19.2939	1.65134	0.46251	3.57039	0.000356452	0.000810673	CaO19.5210	C2_05860C	orf19.5210.1	XBP1	Hap43p-repressed gene in C. albicans	Ortholog(s) have sequence-specific DNA binding, sequence-specific DNA binding transcription factor activity, role in response to stress and cytoplasm, nucleus localization	Putative Xbp1 transcriptional repressor; binds to cyclin gene promoters in S. cerevisiae; Hap43-repressed; possibly essential, disruptants not obtained by UAU1 method
CPAR2_106690	720.551	1.64344	0.434743	3.78027	0.000156661	0.000374714	CaO19.2942	C1_02530C	DIP5	DIP5	Putative dicarboxylic amino acid permease	Ortholog(s) have amino acid transmembrane transporter activity, role in amino acid transport, cellular response to drug and fungal-type vacuole membrane, plasma membrane localization	Dicarboxylic amino acid permease; mutation confers hypersensitivity to toxic ergosterol analog; induced upon phagocytosis by macrophage; Gcn4-regulated; upregulated by Rim101 at pH 8; rat catheter and Spider biofilm induced
CPAR2_205960	1054.54	1.64223	0.102326	16.049	5.81e-58	2.23e-56					Hypothetical protein	Has domain(s) with predicted FMN binding, oxidoreductase activity and role in oxidation-reduction process
CPAR2_102570	90.4528	1.64032	0.247622	6.62428	3.49e-11	1.75e-10					similar to C. albicans orf19.272 (FAA21)	Has domain(s) with predicted catalytic activity and role in metabolic process
CPAR2_601480	2791.36	1.63759	0.0784979	20.8616	1.2e-96	8.2e-95	CaO19.3482	C6_02410W	orf19.3482	NPY1	S. cerevisiae homolog NPY1 has NAD+ diphosphatase activity, has role in NADH metabolic process and localizes to peroxisome	Ortholog(s) have NAD+ diphosphatase activity, role in NADH metabolic process and cytosol, nucleus, peroxisome localization	Ortholog(s) have NAD+ diphosphatase activity, role in NADH metabolic process and cytosol, nucleus, peroxisome localization
CPAR2_200980	417.111	1.63672	0.127183	12.869	6.73e-38	1.45e-36	CaO19.7339	CR_09420C	BGL22		Putative glucanase	Ortholog(s) have cytosol localization	Putative glucanase; induced during cell wall regeneration
CPAR2_800160	631.662	1.63625	0.22686	7.21261	5.49e-13	3.21e-12	CaO19.2848	CR_02910W	orf19.2848	ATG13	S. cerevisiae homolog ATG13 has protein kinase regulator activity and has role in mitochondrion degradation, macroautophagy, piecemeal microautophagy of nucleus, CVT pathway, activation of protein kinase activity	Ortholog(s) have protein kinase regulator activity and role in CVT pathway, activation of protein kinase activity, macroautophagy, mitochondrion degradation, piecemeal microautophagy of nucleus	Predicted regulatory subunit of the Atg1 signaling complex; required for vesicle formation during autophagy and the cytoplasm-to-vacuole targeting (Cvt) pathway; Spider biofilm induced
CPAR2_807240	264.802	1.63294	0.193822	8.42492	3.61e-17	2.91e-16					To correct a sequencing error, a single base has been inserted upstream on Chr 8 resulting in the coordinates of CPAR2_807240 being increased by 1 in CGOB	Has domain(s) with predicted catalytic activity and role in metabolic process
CPAR2_108860	488.91	1.63042	0.139409	11.6952	1.35e-31	2.35e-30	CaO19.4546	C1_01780C	HOL4		Putaive ion transporter	Has domain(s) with predicted role in transmembrane transport and integral to membrane localization	Putative ion transporter; alkaline induced by Rim101; Plc1-regulated; caspofungin repressed; rat catheter and Spider biofilm induced
CPAR2_807530	2117.62	1.6267	0.147781	11.0075	3.52e-28	5.31e-27	CaO19.1658	C3_01890C	orf19.1658	PAL1	S. cerevisiae homolog YDR348C localizes to cellular bud neck, mating projection tip To correct a sequencing error, a single base has been inserted upstream on Chr 8 resulting in the coordinates of CPAR2_807530 being increased by 1 in CGOB	Ortholog(s) have cell cortex, cellular bud neck, cellular bud tip, mating projection tip localization	Ortholog(s) have cell cortex, cellular bud neck, cellular bud tip, mating projection tip localization
CPAR2_407320	1185	1.62395	0.111559	14.5569	5.28e-48	1.56e-46	CaO19.1368	C2_09820W	orf19.1368		Biofilm-induced gene in C. albicans	Ortholog of C. albicans SC5314 : orf19.1368, C. dubliniensis CD36 : Cd36_23910, Debaryomyces hansenii CBS767 : DEHA2B05676g and Pichia stipitis Pignal : PICST_31664	Protein of unknown function; flow model biofilm induced; Spider biofilm induced
CPAR2_601230	1210.68	1.61981	0.182686	8.86666	7.54e-19	6.75e-18	CaO19.5727	C6_03590C	orf19.5727		Hypothetical protein	Ortholog of C. albicans SC5314 : orf19.5727, C. dubliniensis CD36 : Cd36_64130, Candida tenuis NRRL Y-1498 : CANTEDRAFT_115908 and Debaryomyces hansenii CBS767 : DEHA2E12540g	Ortholog of C. dubliniensis CD36 : Cd36_64130, C. parapsilosis CDC317 : CPAR2_601230, Candida tenuis NRRL Y-1498 : CANTEDRAFT_115908 and Debaryomyces hansenii CBS767 : DEHA2E12540g
CPAR2_600940	110.664	1.61976	0.201627	8.03345	9.48e-16	6.85e-15					Hypothetical protein	Ortholog of Candida orthopsilosis Co 90-125 : CORT_0F01980
CPAR2_209550	484.879	1.61596	0.129355	12.4924	8.21e-36	1.67e-34	CaO19.5204	C2_05810W	orf19.5204	BOP3	Hypothetical protein	Ortholog(s) have role in cellular response to methylmercury and cytoplasm, nucleus localization	Ortholog(s) have role in cellular response to methylmercury and cytoplasm, nucleus localization
CPAR2_701240	867.963	1.61582	0.138304	11.6831	1.55e-31	2.7e-30	CaO19.7316	CR_09190C	orf19.7316		Putative phytanoyl-CoA dioxygenase family protein	Ortholog(s) have role in cellular response to drug	Putative phytanoyl-CoA dioxygenase family protein; mutation confers hypersensitivity to 5-fluorocytosine (5-FC), 5-fluorouracil (5-FU), and tubercidin (7-deazaadenosine); induced by nitric oxide
CPAR2_403030	2093.24	1.6157	0.100687	16.0468	6.02e-58	2.29e-56	CaO19.3770	C4_05070C	ARG8	ARG8	Putative acetylornithine aminotransferase	Ortholog(s) have N2-acetyl-L-ornithine:2-oxoglutarate 5-aminotransferase activity and mitochondrial matrix, nucleus localization	Putative acetylornithine aminotransferase; Gcn2, Gcn4 regulated; rat catheter biofilm induced; Spider biofilm induced
CPAR2_101730	1372.17	1.60855	0.166456	9.66353	4.31e-22	4.8e-21	CaO19.4225	C5_02180C	orf19.4225.1	LEU3	Predicted zinc-finger protein	Ortholog(s) have RNA polymerase II core promoter proximal region sequence-specific DNA binding transcription factor activity involved in negative regulation of transcription, more	Zn(II)2Cys6 transcription factor; predicted regulator branched-c ofhain amino acid biosynthesis genes; alkaline induced; induced by Mnl1 under weak acid stress; required for yeast cell adherence to silicone substrate; Spider biofilm induced
CPAR2_202120	621.098	1.60724	0.160754	9.99812	1.55e-23	1.86e-22	CaO19.510	CR_04220C	orf19.510		Hypothetical protein	Ortholog of C. albicans SC5314 : orf19.510, C. dubliniensis CD36 : Cd36_29540, Candida tenuis NRRL Y-1498 : cten_CGOB_00275 and Debaryomyces hansenii CBS767 : DEHA2F21164g	Protein of unknown function; Spider biofilm induced
CPAR2_202950	7098.54	1.60653	0.219501	7.31901	2.5e-13	1.51e-12	CaO19.5032	C1_13940W	SIM1	UTH1	Putative adhesin-like protein	Ortholog(s) have beta-glucosidase activity, role in fungal-type cell wall biogenesis, fungal-type cell wall organization, mitochondrion degradation and cell surface, extracellular region, fungal-type cell wall localization	Adhesin-like protein; involved in cell wall maintenance, redundant with Sun41; possibly secreted; macrophage-repressed; repressed by Rim101, Cyr1, Ras1; Spider biofilm induced
CPAR2_806910	509.133	1.60644	0.171103	9.3887	6.07e-21	6.31e-20	CaO19.356	C3_03580C	GTT13		Putative glutathione S-transferase To correct a sequencing error, a single base has been inserted upstream on Chr 8 resulting in the coordinates of CPAR2_806910 being increased by 1 in CGOB	Ortholog(s) have glutathione peroxidase activity, glutathione transferase activity, protein homodimerization activity and endoplasmic reticulum localization	Putative glutathione S-transferase; opaque-specific transcript; repressed by alpha pheromone in SpiderM medium; Spider biofilm induced
CPAR2_400050	473.572	1.59613	0.119392	13.3688	9.2e-41	2.18e-39	CaO19.4680	C4_01090C	orf19.4680		Possile protease	Ortholog(s) have role in cellular response to drug	Possile protease; mutation confers hypersensitivity to toxic ergosterol analog
CPAR2_302770	110.11	1.59598	0.21165	7.54067	4.68e-14	2.99e-13					Similar to CPAR2_302780, CPAR2_302790, CPAR2_302730
CPAR2_803830	351.338	1.59062	0.187346	8.49029	2.06e-17	1.7e-16	CaO19.177	C1_06320W	CYC1		Hypothetical protein	Has domain(s) with predicted phosphatidylinositol binding activity and role in cell communication	Has domain(s) with predicted phosphatidylinositol binding activity and role in cell communication
CPAR2_801620	705.884	1.59056	0.107355	14.8158	1.16e-49	3.65e-48					Hypothetical protein	Ortholog of Candida tenuis NRRL Y-1498 : CANTEDRAFT_133724, Debaryomyces hansenii CBS767 : DEHA2E14322g, Pichia stipitis Pignal : PICST_29092 and Candida guilliermondii ATCC 6260 : PGUG_03294
CPAR2_501870	417.081	1.58973	0.309479	5.13681	2.79e-07	9.48e-07	CaO19.1971	C5_00980W	orf19.1971		Hypothetical protein To correct a sequencing error, a single base has been deleted upstream on Chr5 resulting in the coordinates of this gene being decreased by 1 in CGOB	Ortholog(s) have role in positive regulation of cell adhesion involved in single-species biofilm formation and positive regulation of cell-substrate adhesion, more	RING-finger transcription factor; regulator of yeast form adherence; required for yeast cell adherence to silicone substrate; Spider biofilm induced
CPAR2_110160	505.964	1.58797	0.204512	7.76467	8.19e-15	5.54e-14	CaO19.6023	C1_00830W	orf19.6023		Hap43p-repressed gene in C. albicans	Ortholog(s) have fungal-type vacuole membrane localization	Protein with a predicted multidrug transporter domain; Hap43-repressed gene
CPAR2_201040	789.48	1.582	0.113714	13.9121	5.35e-44	1.37e-42	CaO19.6606	CR_09560C	orf19.6606		Hypothetical protein	Has domain(s) with predicted oxidoreductase activity, acting on paired donors, with incorporation or reduction of molecular oxygen, 2-oxoglutarate as one donor, and incorporation of one atom each of oxygen into both donors activity	Ortholog of C. parapsilosis CDC317 : CPAR2_201040, Candida tenuis NRRL Y-1498 : CANTEDRAFT_112677, Debaryomyces hansenii CBS767 : DEHA2E02420g and Pichia stipitis Pignal : PICST_37559
CPAR2_212430	1193.38	1.58152	0.106876	14.7977	1.52e-49	4.75e-48	CaO19.5821	C2_02840C	orf19.5821	YML002W	Homolog of S. cerevisiae YML002W	Ortholog of S. cerevisiae : YML002W, C. albicans SC5314 : orf19.5821, C. glabrata CBS138 : CAGL0L07634g, C. dubliniensis CD36 : Cd36_17530 and Candida tenuis NRRL Y-1498 : CANTEDRAFT_128807	Ortholog of S. cerevisiae : YML002W, C. glabrata CBS138 : CAGL0L07634g, C. dubliniensis CD36 : Cd36_17530, C. parapsilosis CDC317 : CPAR2_212430 and Candida tenuis NRRL Y-1498 : CANTEDRAFT_128807
CPAR2_407630	1793.79	1.58134	0.167265	9.45412	3.26e-21	3.43e-20	CaO19.35	C2_06600W	SUA72		Biofilm-induced gene in C. albicans	Has domain(s) with predicted ATP binding, protein kinase activity, protein serine/threonine kinase activity, transferase activity, transferring phosphorus-containing groups activity and role in protein phosphorylation	Predicted kinase; rat catheter, flow model, Spider biofilm induced
CPAR2_105390	1279.95	1.58053	0.108917	14.5113	1.03e-47	2.99e-46	CaO19.782	C1_04640W	orf19.782	LDH1	Hypothetical protein	Ortholog(s) have serine hydrolase activity, triglyceride lipase activity, role in lipid homeostasis and lipid particle localization	Ortholog(s) have serine hydrolase activity, triglyceride lipase activity, role in lipid homeostasis and lipid particle localization
CPAR2_702720	223.03	1.57983	0.205407	7.69123	1.46e-14	9.66e-14					Similar to C. albicans orf19.6928 (SAP9)	Has domain(s) with predicted aspartic-type endopeptidase activity and role in proteolysis
CPAR2_107600	1092.29	1.57271	0.215804	7.28768	3.15e-13	1.89e-12	CaO19.411	C1_05540C	orf19.4110		Protein similar to GTPase regulators	Ortholog of C. albicans SC5314 : orf19.411, C. dubliniensis CD36 : Cd36_05260, Candida tenuis NRRL Y-1498 : CANTEDRAFT_113692 and Debaryomyces hansenii CBS767 : DEHA2D04158g	Protein similar to GTPase regulators; induced in low iron; transcript activated by Mnl1 under weak acid stress; Hap43-, Sfu1- and Sef1-regulated; flow model biofilm induced, Spider biofilm induced
CPAR2_102480	227.028	1.56862	0.380488	4.12265	3.75e-05	9.75e-05	CaO19.278	C3_02870C	orf19.278		Hypothetical protein	Ortholog(s) have role in cell-abiotic substrate adhesion	Protein of unknown function; required for adhesion to abiotic substrate; Spider biofilm induced
CPAR2_110400	824.782	1.56831	0.118761	13.2055	8.15e-40	1.88e-38	CaO19.4551	C1_01740W	CTN1	YAT1	Predicted carnitine acetyl transferase	Ortholog(s) have role in alcohol metabolic process, carnitine metabolic process, cellular respiration and cytosol, mitochondrion localization	Carnitine acetyl transferase; required for growth on nonfermentable carbon sources, not for hyphal growth or virulence in mice; induced in macrophage; macrophage/pseudohyphal-repressed after 16 hr; rat catheter, Spider biofilm induced
CPAR2_407280	343.921	1.56501	0.264524	5.91633	3.29e-09	1.36e-08	CaO19.1370	C2_09800C	orf19.1370		Hypothetical protein	Ortholog of C. albicans SC5314 : orf19.1370, C. dubliniensis CD36 : Cd36_23890, Candida tenuis NRRL Y-1498 : CANTEDRAFT_112249 and Debaryomyces hansenii CBS767 : DEHA2G00594g	Protein of unknown function; expression regulated by white-opaque switch; repressed by alpha pheromone in SpiderM medium
CPAR2_801610	4381.94	1.56332	0.378168	4.13393	3.57e-05	9.3e-05	CaO19.4921.1	C1_12910W	orf19.4921.1		Hypothetical protein	Ortholog of C. albicans SC5314 : orf19.4921.1, C. dubliniensis CD36 : Cd36_34980, Candida tenuis NRRL Y-1498 : CANTEDRAFT_102954 and Debaryomyces hansenii CBS767 : DEHA2E14300g	Protein of unknown function; Spider biofilm repressed
CPAR2_304330	244.624	1.56203	0.158694	9.843	7.35e-23	8.57e-22	CaO19.6673	C5_03610W	HEX1		Beta-N-acetylhexosaminidase/chitobiase, highly glycosylated enzyme that is secreted to the periplasm and culture medium	Ortholog(s) have beta-N-acetylhexosaminidase activity, role in pathogenesis and cell wall-bounded periplasmic space, extracellular region localization	Beta-N-acetylhexosaminidase/chitobiase, highly glycosylated enzyme that is secreted to the periplasm and culture medium; required for full virulence; may have role in carbon or nitrogen scavenging; possibly an essential gene (UAU1 method)
CPAR2_104510	1639.04	1.56076	0.128271	12.1677	4.62e-34	8.92e-33					Similar to C. albicans orf19.36.1
CPAR2_104720	271.783	1.56071	0.165065	9.45509	3.23e-21	3.4e-20	CaO19.5491	C2_06280C	ATP14		Hypothetical protein	Ortholog of C. albicans SC5314 : orf19.5491, C. dubliniensis CD36 : Cd36_20670, Candida tenuis NRRL Y-1498 : CANTEDRAFT_103989 and Debaryomyces hansenii CBS767 : DEHA2F02046g	Ortholog of C. dubliniensis CD36 : Cd36_20670, C. parapsilosis CDC317 : CPAR2_104720, Candida tenuis NRRL Y-1498 : CANTEDRAFT_103989 and Debaryomyces hansenii CBS767 : DEHA2F02046g
CPAR2_406140	1013.4	1.56026	0.165121	9.44922	3.41e-21	3.58e-20	CaO19.1600	C2_09420W	orf19.1600		Hypothetical protein	Ortholog of C. albicans SC5314 : orf19.1600, C. dubliniensis CD36 : Cd36_23530, Candida tenuis NRRL Y-1498 : CANTEDRAFT_116829 and Debaryomyces hansenii CBS767 : DEHA2B01826g	Ortholog of C. dubliniensis CD36 : Cd36_23530, C. parapsilosis CDC317 : CPAR2_406140, Candida tenuis NRRL Y-1498 : CANTEDRAFT_116829 and Debaryomyces hansenii CBS767 : DEHA2B01826g
CPAR2_108410	601.599	1.55503	0.171276	9.07908	1.09e-19	1.04e-18	CaO19.2969	C1_02810W	RAD16	RAD16	Protein similar to S. cerevisiae Rad16p	Ortholog(s) have DNA-dependent ATPase activity, damaged DNA binding, ubiquitin-protein ligase activity	Ortholog of S. cerevisiae Rad16; a protein that recognizes and binds damaged DNA; flucytosine induced; rat catheter and Spider biofilm induced
CPAR2_203540	607.861	1.54928	0.285098	5.4342	5.5e-08	2.01e-07	CaO19.5026	C1_13880C	orf19.5026	TDA9	Putative transcription factor with zinc finger DNA-binding motif	Ortholog(s) have sequence-specific DNA binding activity and nucleus localization	C2H2 transcription factor; Spider biofilm induced
CPAR2_807200	353.216	1.5486	0.224879	6.8864	5.72e-12	3.06e-11	CaO19.7362	C3_05810C	SKN1		Protein with predicted role in beta-1,6-glucan synthesis To correct a sequencing error, a single base has been inserted upstream on Chr 8 resulting in the coordinates of CPAR2_807200 being increased by 1 in CGOB	Ortholog(s) have endoplasmic reticulum localization	Protein with a role in beta-1,6-glucan synthesis; probable N-glycosylated type II membrane protein; transcript and mRNA length change induced by yeast-hypha transition; induced by Rim101, caspofungin; rat catheter and Spider biofilm induced
CPAR2_808640	3314.6	1.54004	0.106039	14.5234	8.61e-48	2.52e-46					To correct a sequencing error, a single base has been inserted upstream on Chr 8 resulting in the coordinates of CPAR2_808640 being increased by 1 in CGOB	Ortholog(s) have L-arginine transmembrane transporter activity, L-glutamate transmembrane transporter activity, L-histidine transmembrane transporter activity and L-lysine transmembrane transporter activity, more
CPAR2_601120	1536.13	1.53899	0.102894	14.957	1.4e-50	4.57e-49	CaO19.1089	C6_04310W	PEX11	PEX11	Putative protein involved in fatty acid oxidation	Ortholog(s) have role in fatty acid oxidation, peroxisome fission and endoplasmic reticulum, mitochondrion, peroxisomal membrane localization	Putative peroxisomal membrane protein; role in fatty acid oxidation; expression is Tac1-regulated; Hms1p-dependent induction by geldamycin; Spider biofilm induced
CPAR2_206560	172.813	1.53824	0.322896	4.76387	1.9e-06	5.87e-06					Hypothetical protein	Has domain(s) with predicted role in response to stress
CPAR2_400770	557.544	1.53804	0.120333	12.7815	2.08e-37	4.41e-36					Hypothetical protein	Ortholog(s) have dextrin alpha-glucosidase activity, maltose alpha-glucosidase activity, starch alpha-glucosidase activity, sucrose alpha-glucosidase activity
CPAR2_407990	569.226	1.53193	0.116616	13.1365	2.03e-39	4.63e-38					Hypothetical protein	Has domain(s) with predicted serine-type carboxypeptidase activity, role in proteolysis and vacuole localization
CPAR2_503260	1132.93	1.52914	0.0872943	17.5171	1.06e-68	5.11e-67					Hypothetical protein To correct a sequencing error, a single base has been deleted upstream on Chr5 resulting in the coordinates of this gene being decreased by 1 in CGOB	Has domain(s) with predicted ATP binding, ATPase activity, ATPase activity, coupled to transmembrane movement of substances, nucleoside-triphosphatase activity, nucleotide binding activity and role in transmembrane transport
CPAR2_500520	1075.33	1.52681	0.159924	9.54709	1.33e-21	1.43e-20	CaO19.1237	C4_05560C	ARO9	ARO9	Aromatic transaminase of the Ehrlich fusel oil pathway of aromatic alcohol biosynthesis	Ortholog(s) have aromatic-amino-acid:2-oxoglutarate aminotransferase activity, role in aromatic amino acid family metabolic process and cytoplasm, nucleus localization	Aromatic transaminase; Ehrlich fusel oil pathway of aromatic alcohol biosynthesis; Rim101-dependent pH-regulation (alkaline induced); Hap43-induced gene
CPAR2_700340	887.849	1.52512	0.106813	14.2784	2.98e-46	8.32e-45	CaO19.7214	C1_14060W	orf19.7214	YBR056W	Putative glucan 1,3-beta-glucosidase	Ortholog(s) have glucan endo-1,6-beta-glucosidase activity and cytosol, mitochondrial intermembrane space, nucleus localization	Glucan 1,3-beta-glucosidase; regulated by Nrg1, Tup1 and possibly Tac1; induced by NO and during cell wall regeneration; stationary phase enriched; possibly essential (UAU1 method); F-12/CO2 early biofilm induced; flow biofilm repressed
CPAR2_700300	71.585	1.52017	0.314448	4.83439	1.34e-06	4.19e-06					Hypothetical protein	Has domain(s) with predicted Rho GDP-dissociation inhibitor activity and cytoplasm localization
CPAR2_302490	685.111	1.51888	0.10869	13.9744	2.23e-44	5.87e-43	CaO19.2653	C5_03260C	orf19.2653		Hypothetical protein	Ortholog of C. albicans SC5314 : orf19.2653, C. dubliniensis CD36 : Cd36_53040, Candida tenuis NRRL Y-1498 : CANTEDRAFT_123782 and Debaryomyces hansenii CBS767 : DEHA2E13112g	Protein with a transient receptor potential (TRP) ion channel domain; mutants are viable; rat catheter and Spider biofilm induced; flow model biofilm repressed
CPAR2_403630	443.034	1.51693	0.156108	9.7172	2.55e-22	2.88e-21	CaO19.1309	C4_03690C	orf19.1309		Hypothetical protein	Ortholog of C. albicans SC5314 : orf19.1309, C. dubliniensis CD36 : Cd36_43290, Candida tenuis NRRL Y-1498 : CANTEDRAFT_114295 and Debaryomyces hansenii CBS767 : DEHA2G17336g	Ortholog of C. dubliniensis CD36 : Cd36_43290, C. parapsilosis CDC317 : CPAR2_403630, Candida tenuis NRRL Y-1498 : CANTEDRAFT_114295 and Debaryomyces hansenii CBS767 : DEHA2G17336g
CPAR2_100460	96.792	1.51599	0.21694	6.98806	2.79e-12	1.53e-11					Hypothetical protein	Has domain(s) with predicted role in transmembrane transport and integral to membrane localization
CPAR2_403180	4310.28	1.51504	0.0810289	18.6975	5.19e-78	3e-76	CaO19.2765	C4_02390W	PGA62		Adhesin-like cell wall protein	Ortholog(s) have role in cellular response to drug, fungal-type cell wall organization and hyphal cell wall localization	Adhesin-like cell wall protein; putative GPI-anchor; fluconazole-induced; induced in high iron; induced during cell wall regeneration; Cyr1 or Ras1 repressed; Tbf1 induced
CPAR2_809050	539.105	1.51299	0.182956	8.26968	1.34e-16	1.04e-15	CaO19.6760	C3_07320W	MDS3	MDS3	Component of the TOR signaling pathway To correct a sequencing error, a single base has been inserted upstream on Chr 8 resulting in the coordinates of CPAR2_809050 being increased by 1 in CGOB	Ortholog(s) have role in TOR signaling cascade, cellular response to chemical stimulus, cellular response to heat, cellular response to pH and chlamydospore formation, more	TOR signaling pathway component; required for growth and hyphal formation at alkaline pH, for full virulence in a mouse model of systemic infection and for SD and Spider medium biofilm formation; role in chlamydospore formation
CPAR2_502860	544.638	1.51014	0.107222	14.0843	4.74e-45	1.29e-43	CaO19.6929	C3_03860W	orf19.6929	YER134C	S. cerevisiae homolog YER134C localizes to cytoplasm, nucleus To correct a sequencing error, a single base has been deleted upstream on Chr5 resulting in the coordinates of this gene being decreased by 1 in CGOB	Ortholog(s) have acid phosphatase activity and cytosol, nucleus localization	Ortholog(s) have acid phosphatase activity and cytosol, nucleus localization
CPAR2_406450	101.383	1.50336	0.208634	7.20575	5.77e-13	3.36e-12	CaO19.2281	C2_07240C	orf19.2281		Hypothetical protein	Has domain(s) with predicted CoA-transferase activity and role in ketone body catabolic process, metabolic process	Ortholog(s) have mitochondrion localization
CPAR2_301020	1176.91	1.50165	0.216662	6.93083	4.18e-12	2.26e-11	CaO19.7053	C7_00660W	GAC1	GAC1	Putative regulatory subunit of serine/threonine phosphoprotein phosphatase 1	Ortholog(s) have heat shock protein binding activity, role in glycogen metabolic process, meiosis, mitotic spindle assembly checkpoint, response to heat and protein phosphatase type 1 complex localization	Putative regulatory subunit of ser/thr phosphoprotein phosphatase 1; fluconazole-induced; caspofungin repressed; transcript induced by Mnl1 under weak acid stress; regulated by Nrg1, Tup1; Spider and flow model biofilm induced
CPAR2_204290	96.7317	1.50095	0.223683	6.71015	1.94e-11	9.94e-11	CaO19.8	CR_07110C	orf19.8		Hypothetical protein	Ortholog of C. albicans SC5314 : orf19.8, C. dubliniensis CD36 : Cd36_32690, Candida tenuis NRRL Y-1498 : CANTEDRAFT_121459 and Debaryomyces hansenii CBS767 : DEHA2E03938g	Ortholog of C. dubliniensis CD36 : Cd36_32690, C. parapsilosis CDC317 : CPAR2_204290, Candida tenuis NRRL Y-1498 : CANTEDRAFT_121459 and Debaryomyces hansenii CBS767 : DEHA2E03938g
CPAR2_704020	989.254	1.49865	0.139561	10.7383	6.73e-27	9.83e-26	CaO19.6705	C7_03480W	orf19.6705	YEL1	Putative guanyl nucleotide exchange factor with Sec7 domain, required for normal filamentous growth	Ortholog(s) have ARF guanyl-nucleotide exchange factor activity	Putative guanyl nucleotide exchange factor with Sec7 domain; required for normal filamentous growth; regulated by yeast-hyphal switch; filament induced; regulated by Nrg1, Tup1, Mob2, Hap43; mRNA binds She3; Spider biofilm induced
CPAR2_402160	5825.13	1.49718	0.151071	9.91044	3.75e-23	4.42e-22	CaO19.5645	C4_00200C	MET15	MET17	O-acetylhomoserine O-acetylserine sulfhydrylase	Ortholog(s) have O-acetylhomoserine aminocarboxypropyltransferase activity, cysteine synthase activity, role in methionine biosynthetic process and cytosol, hyphal cell wall, nucleus, plasma membrane localization	O-acetylhomoserine O-acetylserine sulfhydrylase; sulfur amino acid synthesis; immunogenic; Hog1, adherence-induced; brown color of mutant in Pb(2+) medium a visual selection; chlamydospore formation induced, F-12/CO2 biofilm induced
CPAR2_108270	1202.66	1.49683	0.241549	6.19681	5.76e-10	2.53e-09	CaO19.4531	C1_01920W	orf19.4531	YOL075C	Putative PDR-subfamily ABC transporter	Ortholog(s) have fungal-type vacuole membrane localization	Putative PDR-subfamily ABC transporter; Spider biofilm induced
CPAR2_201880	1752.9	1.49224	0.191117	7.80795	5.81e-15	3.99e-14	CaO19.3761	C1_12550C	CDC54	MCM4	Putative pre-replication complex helicase subunit	Ortholog(s) have ATP-dependent 3'-5' DNA helicase activity, DNA replication origin binding, chromatin binding, four-way junction helicase activity and single-stranded DNA binding, more	Putative pre-replication complex helicase subunit; transcript regulated by Nrg1 and Mig1; periodic mRNA expression, peak at cell-cycle M/G1 phase; Hap43-induced
CPAR2_806860	643.858	1.49059	0.176421	8.44904	2.94e-17	2.39e-16	CaO19.7377	C3_05960W	ASE1	ASE1	Putative microtubule-associated protein To correct a sequencing error, a single base has been inserted upstream on Chr 8 resulting in the coordinates of CPAR2_806860 being increased by 1 in CGOB	Ortholog(s) have microtubule binding activity	Putative microtubule-associated protein; member of conserved Mcm1p regulon; periodic mRNA expression, peak at cell-cycle G2/M phase
CPAR2_406030	543.68	1.48996	0.113605	13.1153	2.69e-39	6.03e-38	CaO19.1389	C2_09650W	orf19.1389	SGN1	Hypothetical protein	Ortholog(s) have poly(A) RNA binding activity, role in negative regulation of G2/M transition of mitotic cell cycle, nuclear-transcribed mRNA poly(A) tail shortening and cytoplasm, nucleus localization	Ortholog(s) have poly(A) RNA binding activity, role in mRNA metabolic process and cytoplasm localization
CPAR2_504110	1571.58	1.48812	0.152373	9.76628	1.57e-22	1.81e-21	CaO19.5454	C3_00180C	DAL1	DAL1	Putative allantoinase To correct a sequencing error, a single base has been deleted upstream on Chr5 resulting in the coordinates of this gene being decreased by 1 in CGOB	Ortholog(s) have allantoinase activity and role in allantoin assimilation pathway	Putative allantoinase; transcript regulated by Nrg1 and Mig1; macrophage/pseudohyphal-repressed
CPAR2_407000	116.419	1.47259	0.210646	6.99083	2.73e-12	1.5e-11	CaO19.1351	C2_08320C	orf19.1351		Hypothetical protein	Ortholog of C. albicans SC5314 : orf19.1351, C. dubliniensis CD36 : Cd36_22440, Candida tenuis NRRL Y-1498 : cten_CGOB_00049 and Lodderomyces elongisporus NRLL YB-4239 : LELG_02401	Ortholog of C. parapsilosis CDC317 : CPAR2_407000, C. dubliniensis CD36 : Cd36_22440, Candida tenuis NRRL Y-1498 : cten_CGOB_00049 and Lodderomyces elongisporus NRLL YB-4239 : LELG_02401
CPAR2_212210	4503.1	1.47206	0.109622	13.4286	4.11e-41	9.79e-40	CaO19.5806	C2_02970C	ALD5	ALD5	NAD-aldehyde dehydrogenase	Putative aldehyde dehydrogenase [NAD(P)+]; role in acetate biosynthesis; expression increased in fluconazole and voriconazole resistant strains	NAD-aldehyde dehydrogenase; decreased expression in fluconazole-resistant isolate, or in hyphae; biofilm induced; fluconazole-downregulated; protein abundance is affected by URA3 expression in the CAI-4 strain; stationary phase enriched
CPAR2_800020	2211	1.47126	0.0853049	17.2471	1.18e-66	5.4e-65	CaO19.7520	CR_00150C	POT1	POT1	Putative peroxisomal 3-oxoacyl CoA thiolase	Ortholog(s) have acetyl-CoA C-acyltransferase activity, mRNA binding activity, role in fatty acid beta-oxidation and mitochondrial intermembrane space, peroxisomal matrix localization	Putative peroxisomal 3-oxoacyl CoA thiolase; transcript regulated by Nrg1 and Mig1; farnesol regulated; Hap43-repressed
CPAR2_108880	1482.36	1.45739	0.109168	13.3499	1.19e-40	2.8e-39	CaO19.4550	C1_01750W	orf19.4550	YCR023C	Predicted membrane transporter, member of the drug:proton antiporter (12 spanner) (DHA1) family, major facilitator superfamily (MFS)	Ortholog(s) have fungal-type vacuole membrane localization	Predicted MFS membrane transporter, member of the drug:proton antiporter (12 spanner) (DHA1) family; flow model biofilm induced
CPAR2_804730	902.818	1.45686	0.160693	9.06611	1.23e-19	1.17e-18	CaO19.5110	C1_08310W	OPY2	OPY2	S. cerevisiae homolog OPY2 has role in cell cycle arrest in response to pheromone, osmosensory signaling pathway and localizes to integral to membrane, plasma membrane, fungal-type vacuole To correct a sequencing error, a single base has been inserted upstream on Chr 8 resulting in the coordinates of CPAR2_804730 being increased by 1 in CGOB	Ortholog(s) have role in cell cycle arrest in response to pheromone, establishment of protein localization to plasma membrane, fungal-type cell wall biogenesis and osmosensory signaling pathway, more	Predicted transmembrane protein; role in cell wall biogenesis; required for Cek1 phosphorylation; Spider biofilm induced
CPAR2_703190	173.53	1.45661	0.19583	7.43812	1.02e-13	6.38e-13					Hypothetical protein	Predicted triglyceride lipase; expression S. cerevisiae yields an inactive protein; sequence has two CUG codons
CPAR2_211400	1656.17	1.45574	0.0996272	14.6118	2.36e-48	7.02e-47	CaO19.854	C2_03640W	orf19.854.1		Putative gamma-aminobutyrate (GABA) transaminase	Ortholog(s) have 4-aminobutyrate transaminase activity, pyridoxal phosphate binding activity, role in gamma-aminobutyric acid catabolic process, glutamate metabolic process and cytosol localization	Putative gamma-aminobutyrate (GABA) transaminase; macrophage-induced; overlaps orf19.854.1, which is a region annotated as a blocked reading frame; Spider biofilm induced
CPAR2_501000	746.555	1.45415	0.127948	11.3652	6.23e-30	1.02e-28	CaO19.2883	C4_06510C	CSO99		Hap43p-repressed gene in C. albicans, protein not conserved in S. cerevisiae	Ortholog of C. albicans SC5314 : orf19.2883/CSO99, C. dubliniensis CD36 : Cd36_46000, Candida tenuis NRRL Y-1498 : CANTEDRAFT_97291 and Debaryomyces hansenii CBS767 : DEHA2B03762g	Protein of unknown function; Hap43-repressed gene; protein not conserved in S. cerevisiae
CPAR2_803110	1954.21	1.45326	0.0865959	16.782	3.3e-63	1.42e-61	CaO19.3226	CR_01280C	orf19.3226	NPC2	S. cerevisiae homolog NPC2 has role in intracellular sterol transport and localizes to fungal-type vacuole lumen	Ortholog(s) have role in intracellular sterol transport and fungal-type vacuole lumen localization	Ortholog(s) have role in intracellular sterol transport and extracellular region, fungal-type vacuole lumen localization
CPAR2_805120	49.7837	1.45249	0.342477	4.24112	2.22e-05	5.98e-05	CaO19.5265	C1_12010C	KIP4	SMY1	Hypothetical protein To correct a sequencing error, a single base has been inserted upstream on Chr 8 resulting in the coordinates of CPAR2_805120 being increased by 1 in CGOB	Ortholog(s) have role in cellular response to biotic stimulus, cellular response to starvation, exocytosis and filamentous growth of a population of unicellular organisms in response to biotic stimulus, more	S. cerevisiae Smy1 ortholog; Tn mutation affects filamentous growth; filament induced; has Mob2-dependent hyphal regulation; regulated by Nrg1, Tup1; oralpharyngeal candidasis induced; Spider biofilm induced; flow model biofilm repressed
CPAR2_101860	195.782	1.44973	0.388509	3.73151	0.000190336	0.000449542	CaO19.4679	C4_01100C	AGP2	AGP2	Putative amino acid permease	Ortholog(s) have carnitine transmembrane transporter activity, polyamine transmembrane transporter activity	Amino acid permease; hyphal repressed; white-opaque switch regulated; induced in core caspofungin response, during cell wall regeneration, by flucytosine; regulated by Sef1, Sfu1, and Hap43; rat catheter and Spider biofilm induced
CPAR2_200520	19494	1.44535	0.118426	12.2047	2.93e-34	5.68e-33					Similar to orf19.638 (FDH1)	Has domain(s) with predicted NAD binding, cofactor binding, oxidoreductase activity, acting on the CH-OH group of donors, NAD or NADP as acceptor activity and role in oxidation-reduction process
CPAR2_107690	826.471	1.44303	0.148595	9.71113	2.7e-22	3.04e-21	CaO19.419	C1_05440C	orf19.4192.1		Biofilm-induced gene in C. albicans	Ortholog of C. albicans SC5314 : orf19.419, C. dubliniensis CD36 : Cd36_05170, Debaryomyces hansenii CBS767 : DEHA2A02376g and Pichia stipitis Pignal : PICST_28394	Protein of unknown function; flow model biofilm induced; Spider biofilm induced
CPAR2_404630	590.526	1.44266	0.150639	9.57694	1e-21	1.08e-20	CaO19.7427	C3_06420C	orf19.7427	YML018C	S. cerevisiae homolog YML018C localizes to fungal-type vacuole membrane	Ortholog(s) have Golgi apparatus, fungal-type vacuole membrane localization	Ortholog(s) have Golgi apparatus, fungal-type vacuole membrane localization
CPAR2_502360	360.406	1.44111	0.289256	4.98214	6.29e-07	2.05e-06	CaO19.4231	C5_02240W	PTH2		Putative cAMP-independent regulatory protein To correct a sequencing error, a single base has been deleted upstream on Chr5 resulting in the coordinates of this gene being decreased by 1 in CGOB	Ortholog of C. albicans SC5314 : orf19.4231/PTH2, C. dubliniensis CD36 : Cd36_52060, Candida tenuis NRRL Y-1498 : CANTEDRAFT_94161 and Pichia stipitis Pignal : PICST_67821	Putative cAMP-independent regulatory protein; constitutive expression independent of MTL or white-opaque status; Spider biofilm induced
CPAR2_206810	7816.95	1.43744	0.0935864	15.3595	3.06e-53	1.05e-51	CaO19.6257	C1_06550W	GLT1	GLT1	Putative glutamate synthase	Ortholog(s) have glutamate synthase (NADH) activity and cytosol, mitochondrion localization	Putative glutamate synthase; regulated by Sef1, Sfu1, and Hap43; rat catheter biofilm repressed
CPAR2_204000	482.401	1.43698	0.161104	8.91955	4.68e-19	4.28e-18	CaO19.6310	CR_04830C	orf19.6310		Hypothetical protein	Has domain(s) with predicted myosin binding activity	Has domain(s) with predicted myosin binding activity
CPAR2_502700	548.508	1.43602	0.244874	5.86433	4.51e-09	1.84e-08	CaO19.4000	C5_05080W	GRF10	PHO2	Putative homeodomain transcription factor To correct a sequencing error, a single base has been deleted upstream on Chr5 resulting in the coordinates of this gene being decreased by 1 in CGOB	Ortholog(s) have RNA polymerase II core promoter proximal region sequence-specific DNA binding, more	Putative homeodomain transcription factor; null mutant is an adenine auxotroph; Spider biofilm induced; promoter bound by Bcr1, Tec1, Efg1, Ndt80 and Brg1
CPAR2_207250	138.271	1.43438	0.204509	7.01377	2.32e-12	1.29e-11					Hypothetical protein	Has domain(s) with predicted role in transmembrane transport and integral to membrane localization
CPAR2_806380	5569.27	1.42831	0.0955054	14.9553	1.44e-50	4.66e-49	CaO19.4076	C2_09140C	MET10	MET10	Sulfite reductase To correct a sequencing error, a single base has been inserted upstream on Chr 8 resulting in the coordinates of CPAR2_806380 being increased by 1 in CGOB	Ortholog(s) have sulfite reductase (NADPH) activity, role in cellular response to cadmium ion, detoxification of cadmium ion, sulfate assimilation and cytosol, sulfite reductase complex (NADPH) localization	Sulfite reductase; role in sulfur amino acid metabolism; induced by human whole blood or PMNs; Hog1-induced; possibly adherence-induced; flow model, Spider model, F-12/CO2 biofilm induced
CPAR2_702480	226.292	1.42575	0.157084	9.07631	1.12e-19	1.07e-18	CaO19.5573	C6_02950C	orf19.5573		Protein of unknown function	Ortholog of C. albicans SC5314 : orf19.5573, C. dubliniensis CD36 : Cd36_63090, Candida tenuis NRRL Y-1498 : CANTEDRAFT_106598 and Pichia stipitis Pignal : PICST_52502	Protein of unknown function; expression downregulated in an ssr1 null mutant
CPAR2_109190	397.33	1.42484	0.203255	7.01014	2.38e-12	1.32e-11	CaO19.3328	C1_01390C	orf19.3328	HOT1	Hypothetical protein	Ortholog(s) have RNA polymerase II core promoter sequence-specific DNA binding transcription factor activity involved in preinitiation complex assembly activity	Putative transcription factor; S. cerevisiae ortholog Hot1 is required for the transient induction of glycerol biosynthetic genes GPD1 and GPP2 in response to high osmolarity; filament induced
CPAR2_800440	277.29	1.42341	0.363241	3.91865	8.9e-05	0.000220502	CaO19.7539	CR_00050W	INO2		Putative transcriptional activator, likely regulates genes involved in phosphatidylcholine and phosphatidylinositol biosynthesis	Ortholog(s) have DNA binding, sequence-specific DNA binding transcription factor activity and role in positive regulation of transcription from RNA polymerase II promoter	Transcriptional activator that forms a heterodimer with Ino4p; likely regulates genes involved in phosphatidylcholine and phosphatidylinositol biosynthesis, fatty acid beta-oxidation, and peroxisome biogenesis
CPAR2_206730	642.518	1.42279	0.108765	13.0813	4.21e-39	9.41e-38	CaO19.6254	C1_06570W	ANT1	ANT1	S. cerevisiae homolog ANT1 has adenine nucleotide transmembrane transporter activity, has role in peroxisome organization, ATP transport, fatty acid beta-oxidation and localizes to integral to peroxisomal membrane	Ortholog(s) have adenine nucleotide transmembrane transporter activity, role in ATP transport, fatty acid beta-oxidation, peroxisome organization and integral to peroxisomal membrane localization	Peroxisomal adenine nucleotide transporter; role in beta-oxidation of medium-chain fatty acid and peroxisome proliferation; rat catheter biofilm induced
CPAR2_600160	77.3704	1.41857	0.237661	5.96886	2.39e-09	9.98e-09					Hypothetical protein	Has domain(s) with predicted oxidoreductase activity and role in metabolic process
CPAR2_209440	230.766	1.41741	0.295903	4.7901	1.67e-06	5.17e-06	CaO19.3568	C2_05370C	RXT3	RXT3	Putative transcriptional repressor	Ortholog(s) have role in negative regulation of transcription from RNA polymerase I promoter and Rpd3L complex, Rpd3L-Expanded complex localization	Putative transcriptional repressor
CPAR2_500340	366.82	1.41504	0.133424	10.6055	2.81e-26	3.98e-25	CaO19.2770	C4_02330C	orf19.2770		Hypothetical protein	Ortholog of C. albicans SC5314 : orf19.2770, C. dubliniensis CD36 : Cd36_42220, Debaryomyces hansenii CBS767 : DEHA2G17754g and Pichia stipitis Pignal : PICST_31424	Ortholog of C. dubliniensis CD36 : Cd36_42220, C. parapsilosis CDC317 : CPAR2_500340, Debaryomyces hansenii CBS767 : DEHA2G17754g and Pichia stipitis Pignal : PICST_31424
CPAR2_103920	96.4846	1.41008	0.28439	4.95825	7.11e-07	2.31e-06				PCH2	Hypothetical protein	Ortholog(s) have role in meiotic DNA double-strand break formation, meiotic recombination checkpoint, reciprocal meiotic recombination and nucleolus localization
CPAR2_809010	41.3346	1.4089	0.317735	4.4342	9.24e-06	2.64e-05					To correct a sequencing error, a single base has been inserted upstream on Chr 8 resulting in the coordinates of CPAR2_809010 being increased by 1 in CGOB	Ortholog of Candida orthopsilosis Co 90-125 : CORT_0G00110
CPAR2_503690	2326.71	1.40747	0.0912775	15.4197	1.21e-53	4.29e-52	CaO19.1704	C3_01460C	FOX3		Putative peroxisomal 3-oxoacyl CoA thiolase To correct a sequencing error, a single base has been deleted upstream on Chr5 resulting in the coordinates of this gene being decreased by 1 in CGOB	Has domain(s) with predicted catalytic activity, transferase activity, transferring acyl groups other than amino-acyl groups activity and role in metabolic process	Putative peroxisomal 3-oxoacyl CoA thiolase; transcript regulated by white-opaque switch; Spider biofilm induced
CPAR2_703010	504.565	1.4071	0.135766	10.3641	3.61e-25	4.85e-24	CaO19.6525	C7_01960W	orf19.6525	INP1	Hypothetical protein	Ortholog(s) have role in peroxisome inheritance and extrinsic to intraperoxisomal membrane localization	S. cerevisiae ortholog Inp1 is a peripheral membrane protein of peroxisomes involved in peroxisomal inheritance; induced by Mnl1 under weak acid stress
CPAR2_210620	212.451	1.40481	0.179756	7.81512	5.49e-15	3.77e-14	CaO19.1496	C2_01870C	orf19.1496		Putative transcription factor with zinc finger DNA-binding motif	Has domain(s) with predicted DNA binding, zinc ion binding activity, role in transcription, DNA-dependent and nucleus localization	Putative transcription factor with zinc finger DNA-binding motif; Hap43p-repressed gene
CPAR2_800410	2967.95	1.40443	0.16438	8.54381	1.3e-17	1.08e-16	CaO19.7502	CR_00310C	orf19.7502		Hap43p-induced gene in C. albicans	Ortholog of C. albicans SC5314 : orf19.7502, C. dubliniensis CD36 : Cd36_25350, Candida tenuis NRRL Y-1498 : CANTEDRAFT_114085 and Debaryomyces hansenii CBS767 : DEHA2C11814g	Protein of unknown function; Hap43-induced gene; upregulated in a cyr1 null mutant; Spider biofilm induced
CPAR2_210460	1221	1.40411	0.21311	6.58869	4.44e-11	2.21e-10	CaO19.403	C1_08570C	APM1	PCL2	Cyclin homolog	Ortholog(s) have cyclin-dependent protein serine/threonine kinase regulator activity	Cyclin homolog; reduced expression observed upon depletion of Cln3; farnesol regulated; periodic mRNA expression, peak at cell-cycle G1/S phase; Hap43-induced; rat catheter biofilm repressed
CPAR2_209670	1094.45	1.40361	0.136606	10.2748	9.15e-25	1.19e-23	CaO19.192	C2_04750W	SEF2		Hypothetical protein	Ortholog of C. albicans SC5314 : orf19.192, C. dubliniensis CD36 : Cd36_19320, Candida tenuis NRRL Y-1498 : CANTEDRAFT_113478 and Debaryomyces hansenii CBS767 : DEHA2C15136g	Ortholog of C. dubliniensis CD36 : Cd36_19320, C. parapsilosis CDC317 : CPAR2_209670, Candida tenuis NRRL Y-1498 : CANTEDRAFT_113478 and Debaryomyces hansenii CBS767 : DEHA2C15136g
CPAR2_504090	501.932	1.40169	0.137417	10.2003	1.98e-24	2.51e-23	CaO19.5449	C3_00210C	orf19.5449		Hypothetical protein To correct a sequencing error, a single base has been deleted upstream on Chr5 resulting in the coordinates of this gene being decreased by 1 in CGOB	Has domain(s) with predicted integral to membrane localization	Predicted integral membrane protein; Spider biofilm induced
CPAR2_806140	484.44	1.39959	0.188929	7.40802	1.28e-13	7.93e-13	CaO19.5876	C3_04330C	orf19.5876		Hypothetical protein To correct a sequencing error, a single base has been inserted upstream on Chr 8 resulting in the coordinates of CPAR2_806140 being increased by 1 in CGOB	Ortholog of C. albicans SC5314 : orf19.5876, C. dubliniensis CD36 : Cd36_84270, Candida tenuis NRRL Y-1498 : CANTEDRAFT_116670 and Debaryomyces hansenii CBS767 : DEHA2F11528g	Protein of unknown function; Cyr1-repressed; induced by alpha pheromone in SpiderM medium; rat catheter and Spider biofilm induced
CPAR2_304270	279.125	1.39618	0.214648	6.50452	7.79e-11	3.75e-10	CaO19.4309	C5_02860C	GRP2		Methylglyoxal reductase	Similar to S. cerevisiae Gre2p (methylglyoxal reductase); expression increased in fluconazole and voriconazole resistant strains	Methylglyoxal reductase; regulation associated with azole resistance; induced in core stress response or by oxidative stress via Cap1, fluphenazine, benomyl, by Hap43 or with long term fluconazole treatment; Spider biofilm induced
CPAR2_603300	37.8231	1.39411	0.340482	4.09453	4.23e-05	0.000109106	CaO19.1181	C6_00230W	orf19.1181		Hypothetical protein	Has domain(s) with predicted catalytic activity and membrane localization	Has domain(s) with predicted catalytic activity and membrane localization
CPAR2_405750	97.1324	1.39374	0.284441	4.89995	9.59e-07	3.07e-06	CaO19.6983	C3_05450C	orf19.6983		Hap43p-repressed gene in C. albicans	Ortholog of C. albicans SC5314 : orf19.6983, C. dubliniensis CD36 : Cd36_85440, Candida tenuis NRRL Y-1498 : CANTEDRAFT_116050 and Debaryomyces hansenii CBS767 : DEHA2D16918g	Protein of unknown function; Hap43-repressed gene; repressed by nitric oxide; Spider biofilm induced
CPAR2_701900	253.498	1.39273	0.143147	9.72936	2.26e-22	2.58e-21	CaO19.1985	CR_07700W	orf19.1985		Biofilm-induced gene in C. albicans	Has domain(s) with predicted protein serine/threonine kinase activity, transferase activity, transferring phosphorus-containing groups activity and role in protein phosphorylation	Has aminoglycoside phosphotransferase and protein kinase domains; rat catheter and flow model biofilm induced
CPAR2_205820	1070.35	1.39216	0.138538	10.049	9.28e-24	1.13e-22	CaO19.732	CR_07170W	orf19.7329		Transcription upregulated in both intermediate and mature biofilms in C. albicans	Has domain(s) with predicted oxidoreductase activity	Possible dehydrogenase; flow model biofilm induced; rat catheter biofilm induced; Spider biofilm induced
CPAR2_402710	939.093	1.38897	0.135306	10.2654	1.01e-24	1.31e-23	CaO19.5640	C4_00150C	PEX5	PEX5	Pex5p family protein	Ortholog(s) have peroxisome matrix targeting signal-1 binding, protein binding, bridging activity, role in fatty acid beta-oxidation, protein import into peroxisome matrix, docking and cytosol, peroxisomal membrane localization	Pex5p family protein; required for PTS1-mediated peroxisomal protein import, fatty acid beta-oxidation; similar to S. cerevisiae Pas10p peroxisomal targeting receptor; macrophage/pseudohyphal-repressed; Hap43p-repressed
CPAR2_401380	521.814	1.38282	0.133857	10.3306	5.12e-25	6.83e-24	CaO19.4675	C4_01150W	ASK1		Putative subunit of the Dam1 (DASH) complex, which acts in chromosome segregation by coupling kinetochores to spindle microtubules	Has domain(s) with predicted role in mitotic spindle organization in nucleus and DASH complex, mitotic spindle localization	Essential subunit of the Dam1 (DASH) complex, which acts in chromosome segregation by coupling kinetochores to spindle microtubules
CPAR2_302540	1251.43	1.37649	0.211821	6.49834	8.12e-11	3.9e-10	CaO19.4347	C5_03150W	orf19.4347	PRR1	Putative serine/threonine protein kinase	Ortholog(s) have receptor signaling protein serine/threonine kinase activity	Putative serine/threonine protein kinase; Hog1p-induced
CPAR2_403040	397.614	1.36534	0.160507	8.50642	1.79e-17	1.49e-16	CaO19.3774	C4_05050C	PPG1	PPG1	Putative protein phosphatase of the Type 2A-related family (serine/threonine-specific), similar to S. cerevisiae Ppg1p	Ortholog(s) have role in glycogen metabolic process and cytoplasm, nucleus localization	Protein phosphatase of the Type 2A-related family (serine/threonine-specific) involved in control of filamentous growth and virulence
CPAR2_104630	82.2356	1.36356	0.253372	5.38166	7.38e-08	2.67e-07	CaO19.5499	C2_06350C	orf19.5499		Hypothetical protein	Has domain(s) with predicted 4-hydroxyphenylpyruvate dioxygenase activity and role in aromatic amino acid family metabolic process, oxidation-reduction process	Ortholog(s) have 4-hydroxyphenylpyruvate dioxygenase activity and role in aromatic amino acid family biosynthetic process
CPAR2_602940	1571.42	1.36234	0.0939771	14.4966	1.27e-47	3.69e-46	CaO19.3653	C6_00740W	FAT1	FAT1	Predicted enzyme of sphingolipid biosynthesis	Ortholog(s) have long-chain fatty acid transporter activity, very long-chain fatty acid-CoA ligase activity and role in long-chain fatty acid transport, very long-chain fatty acid metabolic process	Predicted enzyme of sphingolipid biosynthesis; upregulated in biofilm
CPAR2_203280	283.262	1.36223	0.182985	7.44446	9.73e-14	6.09e-13					Hypothetical protein	Ortholog of Candida orthopsilosis Co 90-125 : CORT_0D03370
CPAR2_109920	365.839	1.36016	0.166084	8.18961	2.62e-16	1.98e-15	CaO19.3981	C5_04930C	MAL31	MAL31	Putative high-affinity maltose transporter	Has domain(s) with predicted substrate-specific transmembrane transporter activity, transmembrane transporter activity, transporter activity, role in transmembrane transport and integral to membrane, membrane localization	Putative high-affinity maltose transporter; transcript is upregulated in clinical isolates from HIV+ patients with oral candidiasis; alkaline induced; Spider biofilm induced
CPAR2_201420	856.761	1.35889	0.135085	10.0595	8.34e-24	1.02e-22	CaO19.4997	C1_13610C	KIS2	SIP1	Scaffold protein of Snf1p complex	Ortholog(s) have AMP-activated protein kinase activity, receptor signaling complex scaffold activity	Scaffold protein of Snf1p complex; similar to S. cerevisiae Gal83p and Sip2p; interacts with Snf4p; interaction with Snf1p complex is regulated by carbon source, decreased on ethanol; N-terminal myristoylation; Hog1p-downregulated
CPAR2_102530	1490.24	1.35651	0.0810768	16.7312	7.77e-63	3.26e-61	CaO19.299	C3_03030C	ECM14	ECM14	S. cerevisiae homolog ECM14 has role in fungal-type cell wall organization and localizes to fungal-type vacuole	Ortholog(s) have endoplasmic reticulum, fungal-type vacuole localization	Ortholog(s) have endoplasmic reticulum, fungal-type vacuole localization
CPAR2_702760	146.75	1.35624	0.335288	4.04501	5.23e-05	0.000133647	CaO19.6474	C7_02370W	orf19.6474		Membrane-localized protein	Ortholog(s) have plasma membrane localization	Protein with chitin synthesis regulation, resistance to Congo red domain; membrane-localized protein; Spider biofilm induced
CPAR2_301170	502.729	1.35401	0.22001	6.15428	7.54e-10	3.27e-09	CaO19.6494	C7_02200W	WHI3	WHI3	Putative RNA binding protein	Ortholog(s) have RNA binding activity, role in cytoplasmic sequestering of protein, invasive growth in response to glucose limitation, pseudohyphal growth, regulation of cell size and cytoplasm localization	Putative RNA binding protein; induced during infection of murine kidney, compared to growth in vitro; has murine homolog
CPAR2_100740	862.047	1.35361	0.153038	8.84495	9.16e-19	8.12e-18	CaO19.4012	C5_05190W	PCL5	PCL5	Protein similar to S. cerevisiae Pcl5p and other cyclins for Pho85p kinase	Ortholog(s) have cyclin-dependent protein serine/threonine kinase regulator activity	Putative cyclin for Pho85 kinase; Gcn4-induced; suppresses toxicity of C. albicans Gcn4 overproduction in S. cerevisiae via increased Pho85-dependent phosphorylation and degradation of Gcn4; rat catheter and Spider biofilm induced
CPAR2_104400	41.6178	1.34822	0.304376	4.42945	9.45e-06	2.69e-05	CaO19.2237	C2_06840W	orf19.2237.1		Putative GPI-anchored protein	Has domain(s) with predicted catalytic activity, hydrolase activity, hydrolyzing O-glycosyl compounds activity and role in carbohydrate metabolic process	Putative GPI-anchored protein; similar but not orthologous to S. cerevisiae Spr1, a sporulation-specific exo-1,3-beta-glucanase; mutant is viable
CPAR2_803030	45.9502	1.34722	0.337949	3.98646	6.71e-05	0.000168652					Similar to C. albicans orf19.2179 (SIT1)
CPAR2_407390	1427.75	1.34447	0.117482	11.444	2.52e-30	4.21e-29	CaO19.1764	C2_10170C	orf19.1764		Hypothetical protein	Ortholog of C. albicans SC5314 : orf19.1764, C. dubliniensis CD36 : Cd36_24220, Candida tenuis NRRL Y-1498 : CANTEDRAFT_95056 and Debaryomyces hansenii CBS767 : DEHA2F09504g	Protein of unknown function; rat catheter and Spider biofilm induced
CPAR2_102750	686.544	1.34409	0.18597	7.22746	4.92e-13	2.89e-12	CaO19.342	C3_03450C	orf19.3420		Beta-mannosyltransferase, member of a 9-gene family that includes characterized genes BMT1, BMT2, BMT3, and BMT4 with roles in beta-1,2-mannosylation of cell wall phosphopeptidomannan	Ortholog of C. albicans SC5314 : orf19.342/BMT7, C. dubliniensis CD36 : Cd36_83420, Candida tenuis NRRL Y-1498 : CANTEDRAFT_121442 and Debaryomyces hansenii CBS767 : DEHA2D07458g	Beta-mannosyltransferase, member of a 9-gene family that includes characterized genes BMT1, BMT2, BMT3, and BMT4 with roles in beta-1,2-mannosylation of cell wall phosphopeptidomannan; downregulated in azole-resistant strain; Hap43p-induced
CPAR2_209920	158.143	1.34124	0.182558	7.34691	2.03e-13	1.23e-12	CaO19.5210.1	C2_05870W	orf19.5210.1		Hypothetical protein	Ortholog of C. albicans SC5314 : orf19.5210.1, C. dubliniensis CD36 : Cd36_23330, Lodderomyces elongisporus NRLL YB-4239 : LELG_01226 and Pichia stipitis Pignal : psti_CGOB_00206	Protein conserved in C. dublinensis
CPAR2_200820	28.2438	1.3406	0.369688	3.62631	0.0002875	0.000662385	CaO19.7567	CR_09930W	orf19.7567	YDR124W	Hypothetical protein	Ortholog of S. cerevisiae : YDR124W, C. albicans SC5314 : orf19.7567, C. dubliniensis CD36 : Cd36_35030, Candida tenuis NRRL Y-1498 : CANTEDRAFT_135457 and Debaryomyces hansenii CBS767 : DEHA2G06380g	Protein of unknown function; induced by alpha pheromone in SpiderM medium
CPAR2_702550	953.672	1.33981	0.126725	10.5726	3.99e-26	5.55e-25	CaO19.6544	C7_01780W	LPI9	GIP3	S. cerevisiae homolog GIP3 has protein phosphatase type 1 regulator activity, protein phosphatase 1 binding and has role in regulation of phosphoprotein phosphatase activity, chromosome segregation	Ortholog(s) have protein phosphatase 1 binding, protein phosphatase type 1 regulator activity and role in chromosome segregation, regulation of phosphoprotein phosphatase activity	Protein phosphatase type 1 regulator; role in chromosome segregation, regulation of phosphoprotein phosphatase activity; rat catheter and Spider biofilm induced
CPAR2_502870	995.839	1.33878	0.119892	11.1665	5.95e-29	9.42e-28	CaO19.2515	C3_01130C	orf19.2515		Hypothetical protein To correct a sequencing error, a single base has been deleted upstream on Chr5 resulting in the coordinates of this gene being decreased by 1 in CGOB	Has domain(s) with predicted zinc ion binding activity	ZZ-type zinc finger protein; rat catheter and Spider biofilm induced
CPAR2_301390	289.838	1.33781	0.163507	8.18196	2.79e-16	2.1e-15	CaO19.7093	C7_00290C	HGT13		Predicted sugar transporter, involved in glycerol utilization	Has domain(s) with predicted substrate-specific transmembrane transporter activity, transmembrane transporter activity, transporter activity, role in transmembrane transport and integral to membrane, membrane localization	Predicted sugar transporter, involved in glycerol utilization; member of the major facilitator superfamily; 12 transmembrane; gene has intron; oxidative stress-induced via Cap1p; expressed in rich medium, 2% glucose
CPAR2_805130	128.316	1.33751	0.18736	7.13871	9.42e-13	5.38e-12	CaO19.5266	C1_12000C	orf19.5266		Hypothetical protein To correct a sequencing error, a single base has been inserted upstream on Chr 8 resulting in the coordinates of CPAR2_805130 being increased by 1 in CGOB	Ortholog of C. albicans SC5314 : orf19.5266, C. dubliniensis CD36 : Cd36_11240, Lodderomyces elongisporus NRLL YB-4239 : LELG_00441 and Candida orthopsilosis Co 90-125 : CORT_0A05140	Planktonic growth-induced gene
CPAR2_107350	53.7674	1.33571	0.2928	4.56184	5.07e-06	1.49e-05	CaO19.2467	C1_05840W	PRN1		Protein with similarity to pirins	Ortholog of C. albicans SC5314 : orf19.2467/PRN1, C. dubliniensis CD36 : Cd36_05500, Candida tenuis NRRL Y-1498 : CANTEDRAFT_116394 and Debaryomyces hansenii CBS767 : DEHA2E06952g	Protein with similarity to pirins; induced by benomyl and in response to alpha pheromone in SpiderM medium; transcript induced by Mnl1 in weak acid stress; rat catheter and Spider biofilm induced
CPAR2_211860	8386.15	1.33502	0.129659	10.2964	7.32e-25	9.65e-24	CaO19.893	C2_03350W	PGA17		Putative GPI-anchored protein	Ortholog of C. albicans SC5314 : orf19.893/PGA17, C. dubliniensis CD36 : Cd36_18100, Candida tenuis NRRL Y-1498 : CANTEDRAFT_95541 and Pichia stipitis Pignal : PICST_66818	Putative GPI-anchored protein; exogenously expressed protein substrate for Kex2 processing in vitro; repressed by alpha pheromone in SpiderM medium; macrophage-induced; induced in oralpharyngeal candidiasis; Spider biofilm induced
CPAR2_104750	1378.68	1.3344	0.15908	8.38822	4.94e-17	3.94e-16	CaO19.5487	C2_06250C	CDC46	MCM5	Putative hexameric MCM complex subunit with a predicted role in control of cell division	Ortholog(s) have DNA helicase activity, DNA replication origin binding, chromatin binding, single-stranded DNA binding activity	Putative hexameric MCM complex subunit; predicted role in control of cell division; periodic mRNA expression. peak at cell-cycle M/G1 phase; regulated by tyrosol, cell density, Plc1; repressed by alpha pheromone in SpiderM medium
CPAR2_104730	307.802	1.32965	0.151586	8.7716	1.76e-18	1.54e-17	CaO19.5489	C2_06270W	orf19.5489		Hypothetical protein	Ortholog of C. albicans SC5314 : orf19.5489, C. dubliniensis CD36 : Cd36_20660, Candida tenuis NRRL Y-1498 : CANTEDRAFT_133951 and Debaryomyces hansenii CBS767 : DEHA2F02068g	Ortholog of C. dubliniensis CD36 : Cd36_20660, C. parapsilosis CDC317 : CPAR2_104730, Candida tenuis NRRL Y-1498 : CANTEDRAFT_133951 and Debaryomyces hansenii CBS767 : DEHA2F02068g
CPAR2_206980	59.8986	1.32663	0.255033	5.20183	1.97e-07	6.79e-07					Hypothetical protein	Ortholog of Candida orthopsilosis Co 90-125 : CORT_0A06340
CPAR2_301450	150.351	1.3255	0.211492	6.26739	3.67e-10	1.64e-09	CaO19.113	C6_01070C	CIP1		Possible oxidoreductase	Ortholog(s) have role in cellular response to oxidative stress	Possible oxidoreductase; transcript induced by cadmium but not other heavy metals, heat shock, yeast-hypha switch, oxidative stress (via Cap1), or macrophage interaction; stationary phase enriched protein; Spider biofilm induced
CPAR2_602820	890.364	1.32358	0.133738	9.89678	4.3e-23	5.06e-22	CaO19.4195.1	C6_00620W	FCA1	FCY1	Putative cytosine deaminase	Ortholog(s) have cytosine deaminase activity, role in cytidine metabolic process, cytosine metabolic process, pyrimidine-containing compound salvage and cytosol, nucleus localization	Cytosine deaminase; enzyme of pyrimidine salvage; functional homolog of S. cerevisiae Fcy1p; mutation is associated with resistance to flucytosine (5-FC) in a clinical isolate; hyphal downregulated; gene has intron
CPAR2_805700	850.555	1.3235	0.186821	7.08432	1.4e-12	7.88e-12	CaO19.1604	C2_09460C	orf19.1604		Protein with a Gal4p-like DNA-binding domain To correct a sequencing error, a single base has been inserted upstream on Chr 8 resulting in the coordinates of CPAR2_805700 being increased by 1 in CGOB	Has domain(s) with predicted sequence-specific DNA binding RNA polymerase II transcription factor activity, zinc ion binding activity, role in regulation of transcription, DNA-dependent and nucleus localization	Predicted Gal4-like DNA-binding transcription factor; Spider biofilm induced
CPAR2_302170	3131.01	1.32155	0.101821	12.9791	1.61e-38	3.54e-37	CaO19.3826	C4_04560C	orf19.3826	SKG1	Hypothetical protein	Ortholog(s) have role in fungal-type cell wall organization and cellular bud tip, incipient cellular bud site localization	Predicted transmembrane protein with a role in cell wall polymer composition; Plc1-regulated; Spider biofilm induced
CPAR2_602390	407.776	1.32036	0.150457	8.77567	1.7e-18	1.49e-17	CaO19.3442	C6_01420C	orf19.3442		Hap43p-repressed gene in C. albicans	Putative oxidoreductase; expression increased in fluconazole and voriconazole resistant strains	Putative oxidoreductase; Hap43-repressed gene
CPAR2_800050	807.773	1.31898	0.207894	6.3445	2.23e-10	1.02e-09	CaO19.7517	CR_00180C	CHT1		Putative chitinase	Ortholog(s) have role in filamentous growth of a population of unicellular organisms and extracellular region localization	Chitinase; putative N-terminal catalytic domain; has secretory signal sequence; lacks S/T region and N-glycosylation motifs of Chs2p and Chs3p; alkaline downregulated; expression not detected in yeast-form or hyphal cells
CPAR2_203550	143.062	1.31897	0.189435	6.96264	3.34e-12	1.82e-11	CaO19.5282	C1_11850W	orf19.5282		Hap43p-repressed gene in C. albicans	Ortholog of C. albicans SC5314 : orf19.5282, C. dubliniensis CD36 : Cd36_11100, Candida tenuis NRRL Y-1498 : CANTEDRAFT_113695 and Debaryomyces hansenii CBS767 : DEHA2F10164g	Protein of unknown function; Hap43-repressed gene; mRNA binds to She3; repressed in hyphae; Efg1 and Efh1 regulated; 5'-UTR intron; induced by Mnl1 under weak acid stress; rat catheter biofilm induced
CPAR2_109900	1503.35	1.31822	0.172737	7.63136	2.32e-14	1.52e-13	CaO19.6022	C1_00840C	orf19.6022		Hypothetical protein	Ortholog(s) have role in cellular response to hydroxyurea, regulation of cell cycle and cytoplasm, nucleus localization	Transcriptional regulator of cell cycle gene expression; regulates expression of genes involved in DNA replication stress; interacts with Swi4 and Swi6; repressed during core stress response; Spider biofilm repressed
CPAR2_503520	34316.2	1.31056	0.129488	10.1211	4.45e-24	5.52e-23	CaO19.6994	C3_05590C	BAT22		Putative branched chain amino acid aminotransferase To correct a sequencing error, a single base has been deleted upstream on Chr5 resulting in the coordinates of this gene being decreased by 1 in CGOB	Ortholog(s) have cellular_component localization	Putative branched chain amino acid aminotransferase; regulated by Gcn4p; induced by farnesol treatment, GlcNAc, amino acid starvation (3-aminotriazole treatment); present in exponential and stationary growth phase yeast cultures
CPAR2_407230	124.001	1.31034	0.262913	4.98392	6.23e-07	2.03e-06					Similar to C. albicans orf19.1370
CPAR2_801830	313.661	1.30885	0.13463	9.72179	2.43e-22	2.76e-21					Hypothetical protein	Ortholog of Debaryomyces hansenii CBS767 : DEHA2E15906g
CPAR2_303100	21928.9	1.30849	0.109104	11.9931	3.86e-33	7.12e-32					Hypothetical protein	Ortholog of Pichia stipitis Pignal : psti_CGOB_00111, Candida orthopsilosis Co 90-125 : CORT_0E05240 and Spathaspora passalidarum NRRL Y-27907 : spas_CGOB_00083
CPAR2_110300	3831.43	1.30703	0.081434	16.0502	5.7e-58	2.2e-56	CaO19.3003	C1_03100W	RPL6	TCB3	Putative lipid-binding protein with a predicted role in calcium-dependent phospholipid-binding	Ortholog(s) have lipid binding activity and role in endoplasmic reticulum membrane organization, regulation of phosphatidylinositol dephosphorylation	Putative lipid-binding protein with a predicted role in calcium-dependent phospholipid-binding
CPAR2_211370	1636.01	1.30675	0.157817	8.28015	1.23e-16	9.55e-16	CaO19.829	C2_03940C	SCH9	SCH9	Putative protein kinase involved in growth control	Ortholog(s) have protein serine/threonine kinase activity	Protein kinase; involved in growth control, cell size, resistance to rapamycin, cations, chlamydospore formation, filamentous growth under some conditions, and virulence; prevents hyphal growth in hypoxia at high CO2; Spider biofilm induced
CPAR2_803840	13949	1.30438	0.0959894	13.5888	4.67e-42	1.15e-40					Possible sequencing error at coordinate 861479, extra A added, end coordinate moved up by one base
CPAR2_802630	1694.03	1.30258	0.15513	8.39671	4.59e-17	3.68e-16	CaO19.166	CR_02560C	ASG1	ASG1	Gal4p family zinc-finger transcription factor with similarity to S. cerevisiae Asg1p	Ortholog(s) have sequence-specific DNA binding activity	Gal4p family zinc-finger transcription factor with similarity to S. cerevisiae Asg1p
CPAR2_700240	888.78	1.30048	0.114548	11.3531	7.16e-30	1.17e-28	CaO19.5029	C1_13910C	MODF	YDR061W	S. cerevisiae homolog YDR061W localizes to mitochondrion	Ortholog(s) have mitochondrion localization	Ortholog(s) have mitochondrion localization
CPAR2_806650	31583.8	1.30045	0.0805983	16.135	1.45e-58	5.7e-57	CaO19.1375	C2_09750W	LEU42		Putative alpha-isopropylmalate synthase To correct a sequencing error, a single base has been inserted upstream on Chr 8 resulting in the coordinates of CPAR2_806650 being increased by 1 in CGOB	Ortholog(s) have role in leucine biosynthetic process and mitochondrion localization	Putative alpha-isopropylmalate synthase; fungal-specific; induced by human blood or polymorphonuclear cells; regulated by Gcn2 and Gcn4; stationary phase enriched protein; Spider biofilm induced
CPAR2_702100	151.286	1.29958	0.240155	5.41142	6.25e-08	2.28e-07	CaO19.6398	CR_08310C	orf19.6398		Hypothetical protein	Has domain(s) with predicted oxidoreductase activity and role in oxidation-reduction process	S. pombe ortholog SPBC460.04c is a predicted sulfonate/alpha-ketoglutare dioxygenase; induced by nitric oxide; Spider biofilm induced
CPAR2_407460	156.374	1.29914	0.180531	7.19619	6.19e-13	3.6e-12	CaO19.1766	C2_10150W	orf19.1766		Putative secreted protein	Has domain(s) with predicted catalytic activity	Secreted protein; fluconazole-induced
CPAR2_602250	1497.34	1.29896	0.203373	6.38709	1.69e-10	7.87e-10	CaO19.3501	C6_02090C	orf19.3501	PXL1	Hypothetical protein	Ortholog(s) have Rho GDP-dissociation inhibitor activity and role in maintenance of cell polarity, regulation of Rho protein signal transduction	S. cerevisiae ortholog Pxl1 localizes to sites of polarized growth and is required for selection and/or maintenance of polarized growth sites; Hog1p-repressed
CPAR2_601530	2604.75	1.29805	0.102374	12.6795	7.68e-37	1.6e-35	CaO19.5611	C6_03240W	orf19.5611	GRE2	S. cerevisiae homolog GRE2 has methylglyoxal reductase (NADPH-dependent) activity, 3-methylbutanal reductase activity, has role in filamentous growth, ergosterol metabolic process and localizes to cytoplasm, nucleus	Protein of unknown function; expression increased in fluconazole and voriconazole resistant strains	Predicted 3-methylbutanol:NAD(P) oxidoreductase and methylglyoxal reductase (NADPH-dependent); role in ergosterol metabolic process; early stage flow model biofilm induced; Spider biofilm induced
CPAR2_602760	848.575	1.29524	0.115419	11.2221	3.18e-29	5.06e-28	CaO19.136	C6_01290C	orf19.136	QDR3	Predicted membrane transporter, member of the drug:proton antiporter (12 spanner) (DHA1) family, major facilitator superfamily (MFS)	Ortholog(s) have drug transmembrane transporter activity, polyamine transmembrane transporter activity, role in drug transmembrane transport, polyamine homeostasis and plasma membrane localization	Predicted membrane transporter, member of the drug:proton antiporter (12 spanner) (DHA1) family, major facilitator superfamily (MFS); Hap43p-repressed gene
CPAR2_207090	195.359	1.2951	0.173378	7.46978	8.03e-14	5.06e-13	CaO19.857	C2_03610W	FMO2		Hypothetical protein	Ortholog of C. albicans SC5314 : orf19.857/FMO2, Candida orthopsilosis Co 90-125 : CORT_0A06440 and Candida albicans WO-1 : CAWG_04126	Protein with a monooxygenase domain; Spider biofilm induced
CPAR2_101260	807.836	1.29355	0.253452	5.10373	3.33e-07	1.12e-06	CaO19.4279	C5_02630C	MNN1		Putative alpha-1,3-mannosyltransferase, a component of mannosyltransferase complex	Has domain(s) with predicted role in protein glycosylation	Putative alpha-1,3-mannosyltransferase; of the mannosyltransferase complex; negatively regulated by Rim101; transcript elevated in chk1 and nik1 mutants, but not in sln1 mutant; Spider and flow model biofilm induced
CPAR2_106680	33.5581	1.29248	0.362389	3.56655	0.000361718	0.000822009	CaO19.2945	C1_02570C	PUT4		Putative proline permease	Has domain(s) with predicted amino acid transmembrane transporter activity, role in amino acid transmembrane transport, transmembrane transport and membrane localization	Putative proline permease; fungal-specific (no human or murine homolog); repressed during the mating process
CPAR2_209790	692.161	1.28282	0.184201	6.96423	3.3e-12	1.81e-11	CaO19.4119	C2_06010W	SPO72	ATG2	Protein similar to S. cerevisiae sporulation protein	Ortholog(s) have role in CVT pathway, autophagic vacuole assembly, mitochondrion degradation, peroxisome degradation, piecemeal microautophagy of nucleus and extrinsic to membrane, pre-autophagosomal structure localization	Protein described as similar to S. cerevisiae sporulation protein; ortholog of S. cerevisiae Atg2, an autophagic vesicle formation protein; up-regulation associated with azole resistance; Spider biofilm induced
CPAR2_206950	2871.16	1.28129	0.101643	12.6058	1.96e-36	4.04e-35	CaO19.6232	C1_06780W	NPR1	NPR1	Predicted serine/threonine protein kinase, involved in regulation of ammonium transport	Ortholog(s) have protein serine/threonine kinase activity and role in ammonium transport, negative regulation of endocytosis, protein phosphorylation, regulation of nitrogen utilization, regulation of transmembrane transporter activity	Predicted serine/threonine protein kinase, involved in regulation of ammonium transport; induced in core stress response; Hap43p-repressed gene
CPAR2_808920	2145.01	1.27835	0.12507	10.2211	1.6e-24	2.04e-23					To correct a sequencing error, a single base has been inserted upstream on Chr 8 resulting in the coordinates of CPAR2_808920 being increased by 1 in CGOB	Has domain(s) with predicted phospholipase activity and role in metabolic process, phospholipid catabolic process
CPAR2_805910	131.957	1.27808	0.220012	5.80914	6.28e-09	2.53e-08					Similar to CPAR2_403940, CPAR2_301840 To correct a sequencing error, a single base has been inserted upstream on Chr 8 resulting in the coordinates of CPAR2_805910 being increased by 1 in CGOB
CPAR2_703780	235.348	1.27575	0.159767	7.98511	1.4e-15	1.01e-14					Hypothetical protein	Ortholog of Lodderomyces elongisporus NRLL YB-4239 : LELG_05172 and Candida orthopsilosis Co 90-125 : CORT_0G03940
CPAR2_701650	802.875	1.27572	0.210669	6.05554	1.4e-09	5.97e-09	CaO19.2633	CR_07730W	orf19.2633.1		Putative glucose transporter of the major facilitator superfamily	Has domain(s) with predicted substrate-specific transmembrane transporter activity, transmembrane transporter activity, transporter activity, role in transmembrane transport and integral to membrane, membrane localization	Putative MFS glucose transporter; 20 member C. albicans glucose transporter family; 12 probable membrane-spanning segments; expressed in rich medium with 2% glucose; rat catheter and flow model biofilm induced
CPAR2_203580	517.552	1.27346	0.148861	8.55464	1.18e-17	9.92e-17					Hypothetical protein	Ortholog of Lodderomyces elongisporus NRLL YB-4239 : LELG_03485 and Candida orthopsilosis Co 90-125 : CORT_0D03690
CPAR2_701080	262.057	1.27194	0.244759	5.19673	2.03e-07	6.97e-07	CaO19.5242	C1_12220W	CDC6	CDC6	Putative ATP-binding protein with a predicted role in DNA replication	Ortholog(s) have ATP binding, ATPase activity, DNA replication origin binding, GTP binding, GTPase activity, chromatin binding activity	Putative ATP-binding protein with a predicted role in DNA replication; member of conserved Mcm1p regulon; periodic mRNA expression, peak at cell-cycle M/G1 phase
CPAR2_102220	2129.5	1.27016	0.19574	6.48905	8.64e-11	4.13e-10	CaO19.2501	C3_00980W	FLC1	FLC3	Protein involved in heme uptake in C. albicans	Ortholog(s) have role in heme transport and cytoplasmic vesicle, endoplasmic reticulum, mitochondrion localization	Protein involved in heme uptake; putative FAD transporter, similar to S. cerevisiae Flc1; regulated by iron; macrophage-induced; mutant defective in filamentous growth; Spider biofilm induced
CPAR2_204430	262.867	1.26864	0.173764	7.30095	2.86e-13	1.72e-12	CaO19.6143	CR_07250C	orf19.6143		Hypothetical protein	Has domain(s) with predicted flavin adenine dinucleotide binding, long-chain-alcohol oxidase activity, oxidoreductase activity, acting on CH-OH group of donors activity and role in oxidation-reduction process	Predicted long-chain-alcohol oxidase; Spider biofilm induced
CPAR2_500970	369.148	1.26681	0.145708	8.69417	3.49e-18	3.02e-17	CaO19.1798	C4_05420C	TSC2		Putative GTPase-activating protein involved in control of filamentous growth	Ortholog(s) have role in cellular response to drug, cellular response to starvation and filamentous growth of a population of unicellular organisms in response to chemical stimulus, more	Putative GTPase-activating protein; similar to mammalian tuberin; involved in control of filamentous growth; mutants are viable
CPAR2_402410	548.884	1.26218	0.13635	9.25697	2.1e-20	2.1e-19	CaO19.4174	C4_00680W	orf19.4174	FUN26	S. cerevisiae homolog FUN26 has nucleoside transmembrane transporter activity, has role in transmembrane transport, nucleoside transport and localizes to intracellular, membrane	Ortholog(s) have nicotinamide riboside transmembrane transporter activity, role in nicotinamide riboside transport, transmembrane transport and fungal-type vacuole membrane localization	Ortholog(s) have nicotinamide riboside transmembrane transporter activity, role in nicotinamide riboside transport, transmembrane transport and fungal-type vacuole membrane localization
CPAR2_204100	411.255	1.26117	0.153431	8.21982	2.04e-16	1.55e-15					Hypothetical protein	Has domain(s) with predicted membrane localization
CPAR2_212110	849.932	1.26109	0.199056	6.33538	2.37e-10	1.08e-09	CaO19.1539	C2_02220C	orf19.1539		Hypothetical protein	Ortholog of C. albicans SC5314 : orf19.1539, C. dubliniensis CD36 : Cd36_17010, Pichia stipitis Pignal : PICST_31373 and Candida orthopsilosis Co 90-125 : CORT_0A11450	Protein of unknown function; F-12/CO2 early biofilm induced
CPAR2_211230	654.056	1.26095	0.114115	11.0498	2.2e-28	3.34e-27					Similar to C. albicans orf19.847 (YIM1)	Has domain(s) with predicted oxidoreductase activity, zinc ion binding activity and role in oxidation-reduction process
CPAR2_102400	81.052	1.25974	0.320261	3.93346	8.37e-05	0.000208131					Hypothetical protein	Ortholog(s) have peptidase activity, role in cellular protein catabolic process and endoplasmic reticulum, plasma membrane localization
CPAR2_103340	594.458	1.25941	0.124352	10.1278	4.16e-24	5.19e-23					Similar to C. albicans,orf19.2810 (AAP1)	Has domain(s) with predicted amino acid transmembrane transporter activity, role in amino acid transmembrane transport, transmembrane transport and membrane localization
CPAR2_207970	614.616	1.25214	0.228283	5.48505	4.13e-08	1.53e-07	CaO19.660	C1_11430W	orf19.6600		Putative protein of unknown function	Ortholog of C. albicans SC5314 : orf19.660, C. dubliniensis CD36 : Cd36_10720, Candida tenuis NRRL Y-1498 : CANTEDRAFT_92640 and Debaryomyces hansenii CBS767 : DEHA2E14168g	Protein of unknown function; mRNA binds She3
CPAR2_103310	594.016	1.24923	0.112134	11.1405	7.97e-29	1.24e-27	CaO19.2810	C3_03990C	AAP1		Putative amino acid permease	Has domain(s) with predicted amino acid transmembrane transporter activity, role in amino acid transmembrane transport, transmembrane transport and membrane localization	Putative amino acid permease; fungal-specific; possibly essential, disruptants not obtained by UAU1 method; Spider biofilm induced
CPAR2_201530	765.448	1.2463	0.131287	9.49294	2.25e-21	2.38e-20	CaO19.5004	C1_13660W	RAD54	RAD54	Protein similar to S. cerevisiae Rad54p, which is a DNA-dependent ATPase involved in DNA repair	Ortholog(s) have DNA translocase activity	Putative DNA-dependent ATPase involved in DNA repair; induced under hydroxyurea treatment; plays an essential role during mitotic growth; mutants display aberrant cell and nuclear morphology
CPAR2_203890	238.529	1.24556	0.163269	7.62891	2.37e-14	1.54e-13	CaO19.1427	C4_04230W	orf19.1427	THI73	Putative transporter	Ortholog(s) have endoplasmic reticulum localization	Putative transporter; fungal-specific; Spider biofilm induced
CPAR2_206870	131.423	1.24281	0.283257	4.38758	1.15e-05	3.23e-05	CaO19.6249	C1_06610C	HAK1		Putative potassium transporter	Has domain(s) with predicted potassium ion transmembrane transporter activity, role in potassium ion transmembrane transport and membrane localization	Putative potassium transporter; similar to Schwanniomyces occidentalis Hak1p; amphotericin B induced; induced upon phagocytosis by macrophage; Hap43-repressed; rat catheter biofilm repressed
CPAR2_400990	2321.37	1.24095	0.0873512	14.2065	8.35e-46	2.3e-44	CaO19.4633	C4_01510W	orf19.4633	YMR226C	S. cerevisiae homolog YMR226C has carbonyl reductase (NADPH) activity, oxidoreductase activity, acting on the aldehyde or oxo group of donors, NAD or NADP as acceptor and localizes to ribosome, cytoplasm, nucleus	Ortholog(s) have carbonyl reductase (NADPH) activity, oxidoreductase activity, acting on the aldehyde or oxo group of donors, NAD or NADP as acceptor activity and cytosol, nucleus, ribosome localization	Ortholog(s) have carbonyl reductase (NADPH) activity, oxidoreductase activity, acting on the aldehyde or oxo group of donors, NAD or NADP as acceptor activity and cytosol, nucleus, ribosome localization
CPAR2_405860	260.537	1.24036	0.201613	6.15221	7.64e-10	3.31e-09					possible pseudogene
CPAR2_109500	1463.9	1.23672	0.110886	11.153	6.92e-29	1.09e-27	CaO19.6066	C1_00410C	orf19.6066	HFD1	S. cerevisiae homolog HFD1 localizes to endosome, lipid particle, integral to mitochondrial outer membrane	Ortholog(s) have carboxylate reductase activity, role in cellular aldehyde metabolic process and endosome, integral to mitochondrial outer membrane, lipid particle localization	Hexadecenal dehydrogenase; involved in the conversion of sphingosine 1-phosphate breakdown product hexadecenal to hexadecenoic acid; Spider biofilm induced
CPAR2_303010	939.271	1.23427	0.0889698	13.8729	9.25e-44	2.37e-42	CaO19.1107	C5_03870C	orf19.1107	PAR32	Hypothetical protein	Ortholog(s) have cytoplasm localization	Protein of unknown function; Spider biofilm induced
CPAR2_105540	481.139	1.23185	0.162261	7.59176	3.16e-14	2.05e-13					Hypothetical protein	Has domain(s) with predicted catalytic activity, sulfuric ester hydrolase activity and role in metabolic process
CPAR2_406100	3490.23	1.22995	0.143352	8.57992	9.49e-18	8.02e-17	CaO19.1395	C2_09590C	orf19.1395	PIC2	S. cerevisiae homolog PIC2 has inorganic phosphate transmembrane transporter activity, has role in transmembrane transport, phosphate transport and localizes to mitochondrion	Ortholog(s) have inorganic phosphate transmembrane transporter activity, role in phosphate ion transport, transmembrane transport and mitochondrion localization	Ortholog(s) have inorganic phosphate transmembrane transporter activity, role in phosphate ion transport, transmembrane transport and mitochondrion localization
CPAR2_211790	1518.12	1.22972	0.0778272	15.8006	3.08e-56	1.14e-54	CaO19.899	C2_03290W	orf19.899		Hypothetical protein	Ortholog of C. albicans SC5314 : orf19.899, C. dubliniensis CD36 : Cd36_18040, Candida tenuis NRRL Y-1498 : CANTEDRAFT_109928 and Debaryomyces hansenii CBS767 : DEHA2E21010g	Ortholog of C. dubliniensis CD36 : Cd36_18040, C. parapsilosis CDC317 : CPAR2_211790, Candida tenuis NRRL Y-1498 : CANTEDRAFT_109928 and Debaryomyces hansenii CBS767 : DEHA2E21010g
CPAR2_301120	40.8954	1.22871	0.298328	4.11864	3.81e-05	9.91e-05	CaO19.2445	C1_06000W	orf19.2445		Hypothetical protein	Has domain(s) with predicted amino acid transmembrane transporter activity, role in amino acid transmembrane transport, transmembrane transport and membrane localization	Putative dicarboxylic amino acid permease; fungal-specific (no human or murine homolog); induced by alpha pheromone in SpiderM medium
CPAR2_101530	528.301	1.22786	0.137971	8.89942	5.61e-19	5.09e-18	CaO19.3986	C5_04970C	PPR1	PPR1	Putative transcription factor with zinc cluster DNA-binding motif	Ortholog(s) have sequence-specific DNA binding, sequence-specific DNA binding RNA polymerase II transcription factor activity, zinc ion binding activity	Putative transcription factor with zinc cluster DNA-binding motif; has similarity to S. cerevisiae Ppr1p, which is a transcription factor involved in the regulation of uracil biosynthesis genes
CPAR2_202480	3031.75	1.22623	0.107014	11.4586	2.13e-30	3.57e-29	CaO19.4356	CR_03850W	HGT3	YDL199C	Putative glucose transporter of the major facilitator superfamily	Has domain(s) with predicted substrate-specific transmembrane transporter activity, transmembrane transporter activity, transporter activity, role in transmembrane transport and integral to membrane, membrane localization	Putative glucose transporter of the major facilitator superfamily; the C. albicans glucose transporter family comprises 20 members; 12 probable membrane-spanning segments, extended C terminus; expressed in rich medium with 2% glucose
CPAR2_102280	746.709	1.22487	0.179852	6.81047	9.73e-12	5.07e-11	CaO19.6163	C3_00860W	CSE4	CSE4	Centromere-associated protein	Ortholog(s) have centromeric DNA binding activity and role in 2-micrometer plasmid partitioning, mitotic sister chromatid segregation	Centromeric histone H3 variant; role in structural changes of centromeric nucleosomes during cell cycle; 4 nucleosomes bind 1 centromere, each has 1 Cse4 molecule during most of cell cycle, 2 molecules in anaphase; Spider biofilm repressed
CPAR2_600950	355.504	1.22396	0.155115	7.89067	3.01e-15	2.11e-14	CaO19.5587	C6_03050C	orf19.5587	YLR224W	Putative protein of unknown function	Ortholog(s) have role in cellular response to methylmercury and SCF ubiquitin ligase complex localization	Protein of unknown function; transcript is upregulated in clinical isolates from HIV+ patients with oral candidiasis
CPAR2_206290	453.095	1.22376	0.151828	8.06013	7.62e-16	5.54e-15	CaO19.6268	C1_06420C	orf19.6268	DSF2	Putative cohesin complex subunit	Ortholog(s) have cellular bud tip localization	Putative cohesin complex subunit; expression downregulated in an ssr1 null mutant
CPAR2_406950	601.269	1.22112	0.132657	9.20505	3.42e-20	3.35e-19	CaO19.3633	C2_08460C	orf19.3633		Hypothetical protein	Ortholog(s) have cytosol, nucleus localization	Ortholog(s) have role in purine nucleobase catabolic process and cytosol, nucleus localization
CPAR2_703180	471.868	1.2209	0.118584	10.2957	7.37e-25	9.68e-24	CaO19.5504	C7_03730C	orf19.5504		Hypothetical protein	Ortholog of C. albicans SC5314 : orf19.5504, C. dubliniensis CD36 : Cd36_73400, Candida tenuis NRRL Y-1498 : CANTEDRAFT_104803 and Debaryomyces hansenii CBS767 : DEHA2A04466g	Ortholog of C. dubliniensis CD36 : Cd36_73400, C. parapsilosis CDC317 : CPAR2_703180, Candida tenuis NRRL Y-1498 : CANTEDRAFT_104803 and Debaryomyces hansenii CBS767 : DEHA2A04466g
CPAR2_804290	649.431	1.2181	0.100747	12.0907	1.18e-33	2.23e-32	CaO19.4733	C1_08750W	YMC2		Putative mitochondrial carrier protein To correct a sequencing error, a single base has been inserted upstream on Chr 8 resulting in the coordinates of CPAR2_804290 being increased by 1 in CGOB	Has domain(s) with predicted role in transmembrane transport	Putative mitochondrial carrier protein; Gcn4-regulated; F-12/ CO2 early biofilm induced; Spider biofilm induced
CPAR2_202930	205.758	1.21552	0.335265	3.62555	0.000288349	0.000664081	CaO19.4972	C1_13440C	orf19.4972		Putative transcription factor with zinc finger DNA-binding motif	Has domain(s) with predicted nucleic acid binding, zinc ion binding activity	Putative transcription factor with zinc finger DNA-binding motif, involved in regulation of white-opaque switching and filamentous growth
CPAR2_802220	185.127	1.21295	0.156274	7.76169	8.38e-15	5.66e-14	CaO19.2397.3	CR_03260W	orf19.2397.3	YGR127W	Putative aminotransferase	Ortholog(s) have role in filamentous growth	Putative aminotransferase; Hap43-repressed; homozygous Tn insertion decreases colony wrinkling in filament-inducing conditions, does not block true hypha formation in liquid media; rat catheter and Spider biofilm induced
CPAR2_405530	501.133	1.2123	0.182322	6.64922	2.95e-11	1.49e-10	CaO19.5962	C3_04930C	HGT4	SNF3	Glucose and galactose sensor	Ortholog(s) have receptor activity	Glucose and galactose sensor; fermentation, filamentation, virulence roles; 20-member glucose transporter family; extended C terminus; high-glucose repressed; macrophage induced; flow model biofilm repressed; Spider biofilm induced
CPAR2_202520	1786.1	1.21136	0.234432	5.16722	2.38e-07	8.12e-07	CaO19.4377	CR_03790C	KRE1	KRE1	Predicted GPI-anchor, role in 1,6-beta-D-glucan biosynthesis	Predicted GPI-anchored protein with a role in 1,6-beta-d-glucan biosynthesis; expression increased in fluconazole and voriconazole resistant strains	Cell wall glycoprotein; beta glucan synthesis; increases glucan content in S. cerevisiae kre1, complements killer toxin sensitivity; caspofungin induced; Spider/rat catheter/flow model biofilm induced; Bcr1-repressed in RPMI a/a biofilms
CPAR2_602135	86.8896	1.21039	0.249997	4.8416	1.29e-06	4.05e-06	CaO19.685.1	C6_01940W	orf19.685.1		Hypothetical protein	Ortholog of C. albicans SC5314 : orf19.685.1, Candida tenuis NRRL Y-1498 : cten_CGOB_00042, Debaryomyces hansenii CBS767 : DEHA2F11858g and Pichia stipitis Pignal : PICST_60705	Ortholog of C. parapsilosis CDC317 : CPAR2_602135, Candida tenuis NRRL Y-1498 : cten_CGOB_00042, Debaryomyces hansenii CBS767 : DEHA2F11858g and Pichia stipitis Pignal : PICST_60705
CPAR2_406840	1815.16	1.20903	0.11355	10.6476	1.79e-26	2.58e-25					Hypothetical protein	Has domain(s) with predicted identical protein binding, serine-type endopeptidase activity and role in negative regulation of catalytic activity, proteolysis
CPAR2_800510	606.013	1.20724	0.131985	9.14684	5.86e-20	5.63e-19	CaO19.7513	CR_00210W	ALK2		Putative N-Alkane inducible cytochrome P450	Has domain(s) with predicted electron carrier activity, heme binding, iron ion binding, monooxygenase activity, oxidoreductase activity and acting on paired donors, more	N-Alkane inducible cytochrome P450
CPAR2_102120	122.355	1.20536	0.186496	6.4632	1.03e-10	4.88e-10					Hypothetical protein	Ortholog of Candida orthopsilosis Co 90-125 : CORT_0B03430
CPAR2_502070	803.733	1.20462	0.257354	4.68078	2.86e-06	8.66e-06	CaO19.2638.1	C5_03440W			Hypothetical protein To correct a sequencing error, a single base has been deleted upstream on Chr5 resulting in the coordinates of this gene being decreased by 1 in CGOB	Ortholog of C. albicans SC5314 : orf19.2638.1, Candida tenuis NRRL Y-1498 : CANTEDRAFT_115402, Lodderomyces elongisporus NRLL YB-4239 : LELG_04205 and Debaryomyces hansenii CBS767 : DEHA2E22660g	Ortholog of C. parapsilosis CDC317 : CPAR2_502070, Candida tenuis NRRL Y-1498 : CANTEDRAFT_115402, Lodderomyces elongisporus NRLL YB-4239 : LELG_04205 and Debaryomyces hansenii CBS767 : DEHA2E22660g
CPAR2_807360	2739.42	1.20435	0.106169	11.3437	7.97e-30	1.29e-28	CaO19.6968	C3_05320W	orf19.6968	YDL073W	Hypothetical protein To correct a sequencing error, a single base has been inserted upstream on Chr 8 resulting in the coordinates of CPAR2_807360 being increased by 1 in CGOB	Ortholog of S. cerevisiae : YDL073W, C. albicans SC5314 : orf19.6968, C. glabrata CBS138 : CAGL0D00660g, C. dubliniensis CD36 : Cd36_85300 and Candida tenuis NRRL Y-1498 : CANTEDRAFT_136029	Protein of unknown function; Hog1-repressed; Spider biofilm induced
CPAR2_302990	26572.7	1.20243	0.103941	11.5684	5.96e-31	1.02e-29	CaO19.1105.2	C5_03900W	PGA56		Putative regulator of sorbose utilization, putative GPI-anchor; predicted helix-loop helix domain	Ortholog(s) have role in L-sorbose catabolic process	Regulator of sorbose utilization; putative GPI-anchor; hypha and cell wall regeneration induced; colony morphology-related gene regulation by Ssn6; induced by Tbf1, Hap43; Spider biofilm induced
CPAR2_210880	455.194	1.19817	0.124345	9.6359	5.64e-22	6.23e-21	CaO19.1562	C2_02390W	orf19.1562		Late-stage biofilm-induced gene in C. albicans	Ortholog of C. albicans SC5314 : orf19.1562, C. dubliniensis CD36 : Cd36_17200, Debaryomyces hansenii CBS767 : DEHA2D11352g and Pichia stipitis Pignal : PICST_31800	Protein of unknown function; flow model biofilm induced; Spider biofilm induced; repressed by alpha pheromone in SpiderM medium
CPAR2_203640	1063.2	1.19684	0.098594	12.1391	6.56e-34	1.25e-32	CaO19.1159	C1_11610C	orf19.1159		Protein similar to A. nidulans CYSA serine O-trans-acetylase, suggesting that C. albicans uses an O-acetyl-serine (OAS) pathway of sulfur assimilation	Ortholog(s) have role in cysteine biosynthetic process and mitochondrion localization	Protein similar to A. nidulans CysA serine O-trans-acetylase; suggests that C. albicans uses an O-acetyl-serine (OAS) pathway of sulfur assimilation; F-12/CO2 early biofilm induced; Spider biofilm induced
CPAR2_201790	1174.2	1.19639	0.191979	6.23189	4.61e-10	2.04e-09	CaO19.1832	C1_10610W	FCY23	TPN1	Putative transporter	Ortholog(s) have vitamin transporter activity, role in vitamin transport and plasma membrane localization	Putative transporter; Gcn4p-regulated; more similar to S. cerevisiae Tpn1p, which is a vitamin B6 transporter, than to purine-cytosine permeases
CPAR2_302780	172.047	1.19084	0.200835	5.92944	3.04e-09	1.26e-08					Hypothetical protein	Ortholog of Candida orthopsilosis Co 90-125 : CORT_0E04930
CPAR2_404100	626.656	1.19014	0.170012	7.00036	2.55e-12	1.41e-11	CaO19.346	C3_03480C	orf19.3469	ALT1	Putative alanine transaminase	Ortholog(s) have L-alanine:2-oxoglutarate aminotransferase activity, role in alanine biosynthetic process, alanine catabolic process, cellular response to drug, chronological cell aging and cytosol, mitochondrion, nucleus localization	Putative alanine transaminase; mutation confers hypersensitivity to 5-fluorocytosine (5-FC); rat catheter and flow model biofilm induced
CPAR2_303000	88.2179	1.18959	0.227207	5.23572	1.64e-07	5.73e-07	CaO19.1106	C5_03880C	orf19.1106		Protein with Mob2p-dependent hyphal regulation in C. albicans	Ortholog of C. albicans SC5314 : orf19.1106, C. dubliniensis CD36 : Cd36_53610, Candida orthopsilosis Co 90-125 : CORT_0E05140 and Candida tropicalis MYA-3404 : CTRG_03186	Protein with Mob2p-dependent hyphal regulation; fluconazole-induced
CPAR2_104530	426.641	1.18681	0.18365	6.46239	1.03e-10	4.9e-10	CaO19.541	CR_04500C	orf19.541		Hypothetical protein	Has domain(s) with predicted oxidoreductase activity, acting on paired donors, with incorporation or reduction of molecular oxygen, 2-oxoglutarate as one donor, and incorporation of one atom each of oxygen into both donors activity	Has domain(s) with predicted oxidoreductase activity, acting on paired donors, with incorporation or reduction of molecular oxygen, 2-oxoglutarate as one donor, and incorporation of one atom each of oxygen into both donors activity
CPAR2_301860	571.918	1.18681	0.144548	8.21049	2.2e-16	1.67e-15	CaO19.4655	C4_01320C	OPT6		Putative oligopeptide transporter	Ortholog(s) have role in cellular response to drug	Putative oligopeptide transporter; fungal-specific (no human or murine homolog); expression of OPT6, OPT7, or OPT8 does not suppress defect of mutant lacking Opt1p, Opt2p, and Opt3p; alleles are nonidentical
CPAR2_200880	111.651	1.18647	0.233169	5.08843	3.61e-07	1.21e-06	CaO19.7565	CR_09910W	GNP3		Putative high-affinity glutamine permease	Has domain(s) with predicted amino acid transmembrane transporter activity, role in amino acid transmembrane transport, transmembrane transport and membrane localization	Putative high-affinity glutamine permease; fungal-specific (no human or murine homolog)
CPAR2_407160	569.622	1.18531	0.202555	5.85178	4.86e-09	1.98e-08	CaO19.1757	C2_10230W	orf19.1757	MET32	Putative transcription factor with zinc finger DNA-binding motif	Ortholog(s) have RNA polymerase II activating transcription factor binding and core promoter proximal region sequence-specific DNA binding, more	Putative C2H2 transcription factor; expression upregulated in clinical isolates from HIV+ patients with oral candidiasis; Spider biofilm induced
CPAR2_601290	894.431	1.18377	0.159479	7.42274	1.15e-13	7.13e-13	CaO19.3469	C6_02280W	orf19.3469	STB1	Hypothetical protein	Ortholog(s) have transcription factor binding, transcription factor binding transcription factor activity	S. cerevisiae ortholog Stb1 has a role in regulation of MBF-specific transcription at Start; induced in a cyr1 null mutant; Spider biofilm induced
CPAR2_503990	10379.5	1.18221	0.132395	8.92944	4.28e-19	3.92e-18	CaO19.5437	C3_00320W	RHR2	RHR2	putative Glycerol 3-phosphatase To correct a sequencing error, a single base has been deleted upstream on Chr5 resulting in the coordinates of this gene being decreased by 1 in CGOB	Ortholog(s) have glycerol-1-phosphatase activity and role in cell-abiotic substrate adhesion, cellular response to osmotic stress, glycerol biosynthetic process, single-species biofilm formation on inanimate substrate	Glycerol 3-phosphatase; roles in osmotic tolerance, glycerol accumulation in response to salt; Spider/flow model biofilm induced; regulated by macrophage, stress, yeast-hyphal switch, pheromone, Gcn4, Hog1, Nrg1, Tup1
CPAR2_601950	6230.82	1.17999	0.103202	11.4337	2.84e-30	4.71e-29					Hypothetical protein	Putative alcohol dehydrogenase (NADP+); role in alcohol metabolism; expression increased in fluconazole and voriconazole resistant strains
CPAR2_400540	157.87	1.17326	0.251913	4.65741	3.2e-06	9.64e-06					Similar to C. albicans orf19.4595
CPAR2_700870	19567	1.17262	0.105217	11.1448	7.59e-29	1.19e-27	CaO19.4765	C1_09080C	PGA6		Putative GPI-anchored cell wall adhesin-like protein	Putative GPI-anchored cell wall protein; ortholog of C. albicans orf19.4765/PGA6; expression increased in fluconazole and voriconazole resistant strains;	GPI-anchored cell wall adhesin-like protein; induced by high iron; upregulated upon Als2 depletion; mRNA binds She3 and is localized to hyphal tips; Spider biofilm repressed
CPAR2_503860	2194.29	1.17203	0.122279	9.58488	9.26e-22	1.01e-20	CaO19.1727	C3_01250W	PMC1	PMC1	Vacuolar calcium P-type ATPase To correct a sequencing error, a single base has been deleted upstream on Chr5 resulting in the coordinates of this gene being decreased by 1 in CGOB	Ortholog(s) have calcium-transporting ATPase activity, role in calcium ion transport, cellular calcium ion homeostasis, cellular response to drug, transmembrane transport and fungal-type vacuole membrane localization	Vacuolar calcium P-type ATPase; transcript regulated by calcineurin and fluconazole; mutant shows increased resistance to fluconazole, lithium; increased sensitivity to calcium; Spider biofilm induced
CPAR2_406800	1858.16	1.17082	0.103103	11.3558	6.94e-30	1.13e-28	CaO19.2242	C2_06880C	PRB1		Endoprotease B	Has domain(s) with predicted identical protein binding, serine-type endopeptidase activity and role in negative regulation of catalytic activity, proteolysis	Endoprotease B; regulated by heat, carbon source (GlcNAc-induced), nitrogen, macrophage response, human neutrophils; similar to (does not replace) S. cerevisiae vacuolar B protease Prb1p; flow model biofilm induced; Spider biofilm induced
CPAR2_201540	1275.6	1.17025	0.144777	8.08315	6.31e-16	4.64e-15	CaO19.5005	C1_13670W	OSM2	OSM1	Putative mitochondrial fumarate reductase	Ortholog(s) have fumarate reductase (NADH) activity, role in cellular response to anoxia and cytosol, mitochondrion, nucleus localization	Putative mitochondrial fumarate reductase; regulated by Ssn6p, Gcn2p, and Gcn4p; Hog1p-downregulated; stationary phase enriched protein; Hap43p-repressed gene
CPAR2_202710	1611.16	1.16873	0.128866	9.06935	1.2e-19	1.13e-18	CaO19.4961	C1_13350W	STP2	STP2	Transcription factor	Ortholog(s) have RNA polymerase II core promoter proximal region sequence-specific DNA binding, more	Amino-acid-regulated transcription factor; activates transcription of amino acid permease genes; activated by amino-acid-induced proteolytic processing (Ssy1, Csh3 dependent); required for alkalinization of medium; Spider biofilm induced
CPAR2_402310	1785.32	1.16805	0.144563	8.07989	6.48e-16	4.75e-15	CaO19.367	C4_00040W	CNH1	NHA1	Na+/H+ antiporter	Predicted plasma membrane Na+/H+ antiporter	Na+/H+ antiporter; required for wild-type growth, cell morphology, and virulence in a mouse model of systemic infection; not transcriptionally regulated by NaCl; fungal-specific (no human or murine homolog)
CPAR2_402270	308.622	1.16453	0.131507	8.85527	8.35e-19	7.44e-18	CaO19.376	C4_00080C	orf19.3769		Hap43p-repressed gene in C. albicans	Ortholog of C. albicans SC5314 : orf19.376, C. dubliniensis CD36 : Cd36_40140, Candida tenuis NRRL Y-1498 : CANTEDRAFT_136236 and Debaryomyces hansenii CBS767 : DEHA2F09064g	Protein of unknown function; Hap43-repressed; Spider biofilm induced
CPAR2_303820	4233.58	1.16062	0.143093	8.11093	5.02e-16	3.73e-15	CaO19.1963	C5_01080C	GDS1	GDS1	Putative mitochondrial protein	Ortholog(s) have role in aerobic respiration and mitochondrion, nucleus localization	Putative mitochondrial protein; Hap43-repressed gene; Spider biofilm induced
CPAR2_803370	524.515	1.15949	0.125886	9.21064	3.24e-20	3.19e-19					Hypothetical protein	Has domain(s) with predicted role in transmembrane transport
CPAR2_601920	2156.89	1.15615	0.179068	6.45646	1.07e-10	5.08e-10	CaO19.5537	C6_02670C	WSC2	WSC2	Putative cell wall integrity and stress response protein	Ortholog(s) have transmembrane signaling receptor activity, role in Rho protein signal transduction, fungal-type cell wall organization, response to heat and cellular bud, cytoplasm, mating projection tip localization	Putative cell wall integrity and stress response protein; mRNA binds She3; Spider biofilm induced
CPAR2_108490	1181.44	1.15601	0.100858	11.4617	2.05e-30	3.45e-29	CaO19.3004	C1_03120W	orf19.3004	YDR262W	Hypothetical protein	Ortholog(s) have fungal-type vacuole localization	Ortholog(s) have fungal-type vacuole localization
CPAR2_802310	44.9731	1.1558	0.292682	3.949	7.85e-05	0.000195574					Hypothetical protein	Ortholog of Lodderomyces elongisporus NRLL YB-4239 : LELG_00249 and Candida orthopsilosis Co 90-125 : CORT_0A02360
CPAR2_602360	204.793	1.15153	0.17482	6.58692	4.49e-11	2.24e-10	CaO19.3406	C6_01780C	orf19.3406	YHL008C	Hypothetical protein	Ortholog(s) have role in chloride transport and fungal-type vacuole localization	Predicted chloride transporter; member of conserved Mcm1 regulon; Spider biofilm repressed
CPAR2_402060	702.812	1.14981	0.155479	7.3953	1.41e-13	8.71e-13	CaO19.5311	C4_04010W	orf19.5311		Hypothetical protein	Has domain(s) with predicted DNA binding activity	Ortholog of C. dubliniensis CD36 : Cd36_43850, C. parapsilosis CDC317 : CPAR2_402060, Pichia stipitis Pignal : PICST_68242, Candida tropicalis MYA-3404 : CTRG_00303 and Candida albicans WO-1 : CAWG_03390
CPAR2_302790	295.528	1.14789	0.139024	8.25675	1.5e-16	1.15e-15					Hypothetical protein	Ortholog(s) have endoplasmic reticulum localization
CPAR2_302900	313.624	1.1458	0.124275	9.21993	2.97e-20	2.94e-19				THI2	Hypothetical protein	Ortholog(s) have RNA polymerase II core promoter proximal region sequence-specific DNA binding activity and role in positive regulation of thiamine biosynthetic process, positive regulation of transcription from RNA polymerase II promoter
CPAR2_602870	2030.01	1.1457	0.129648	8.837	9.83e-19	8.71e-18	CaO19.4192	C6_00670W	orf19.4192.1	CDC14	Ortholog of S. cerevisiae Cdc14p, which is a dual-specificity phosphatase and cell-cycle regulator	Ortholog(s) have protein phosphatase inhibitor activity, protein tyrosine/serine/threonine phosphatase activity	Protein involved in exit from mitosis and morphogenesis; ortholog of S. cerevisiae Cdc14p, which is a dual-specificity phosphatase and cell-cycle regulator; suppresses S. cerevisiae cdc15-lyt1, dbf2-2, and (partially) tem1 mutant phenotypes
CPAR2_101060	1786.09	1.14519	0.21801	5.25293	1.5e-07	5.24e-07	CaO19.3969	C5_04830W	SFL2	MGA1	Probable transcription factor	Ortholog(s) have sequence-specific DNA binding, sequence-specific DNA binding transcription factor activity	Transcription factor involved in regulation of morphogenesis; required for filamentous growth, for virulence in RHE model but not in mice; induced upon RHE infection but C. dubliniensis ortholog is not; Spider biofilm induced
CPAR2_403930	136.201	1.14327	0.244243	4.68088	2.86e-06	8.66e-06	CaO19.4664	C4_01250W	NAT4	NAT4	Putative histone acetyltransferase, involved in regulation of white-opaque switching	Ortholog(s) have histone acetyltransferase activity, role in histone acetylation, phenotypic switching and cell division site, cytosol, nucleus localization	Putative histone acetyltransferase; involved in regulation of white-opaque switch; early-stage flow model biofilm induced; Spider biofilm induced
CPAR2_301940	54.6787	1.14326	0.273153	4.18541	2.85e-05	7.52e-05	CaO19.2674	C4_03160C	orf19.2674		Putative transcription factor with zinc finger DNA-binding motif	Ortholog of C. albicans SC5314 : orf19.2674, C. dubliniensis CD36 : Cd36_43010, Debaryomyces hansenii CBS767 : DEHA2G21472g and Pichia stipitis Pignal : PICST_31433	Putative transcription factor with zinc finger DNA-binding motif; Hap43p-repressed gene
CPAR2_403310	1190.85	1.14169	0.0952436	11.9871	4.15e-33	7.63e-32	CaO19.4574	C4_02170C	orf19.4574	YOR059C	S. cerevisiae homolog YOR059C localizes to lipid particle	Ortholog(s) have lipid particle localization	Ortholog(s) have lipid particle localization
CPAR2_106350	1373.91	1.14088	0.172535	6.61244	3.78e-11	1.89e-10	CaO19.3694	C1_02370C	orf19.3694		Hypothetical protein	Ortholog of C. albicans SC5314 : orf19.3694, C. dubliniensis CD36 : Cd36_02210, Candida tenuis NRRL Y-1498 : CANTEDRAFT_116785 and Debaryomyces hansenii CBS767 : DEHA2C01980g	Ortholog of C. dubliniensis CD36 : Cd36_02210, C. parapsilosis CDC317 : CPAR2_106350, Candida tenuis NRRL Y-1498 : CANTEDRAFT_116785 and Debaryomyces hansenii CBS767 : DEHA2C01980g
CPAR2_401750	1783.21	1.13925	0.173716	6.55809	5.45e-11	2.67e-10	CaO19.1426	C4_04240C	orf19.1426	SKG6	Hypothetical protein	Ortholog(s) have cell cortex, cellular bud neck, cellular bud tip, incipient cellular bud site, integral to membrane localization	Ortholog of S. cerevisiae Skg6; localizes to the cell cortex, cell bud neck, cell bud tip, incipient cellular bud site, and is membrane-bound; Spider biofilm induced
CPAR2_105130	3186.94	1.13847	0.107093	10.6307	2.15e-26	3.08e-25	CaO19.1891	C2_07400C	orf19.1891	PEP4	Vacuolar aspartic proteinase	Ortholog(s) have endopeptidase activity, role in cellular response to starvation, microautophagy, proteolysis involved in cellular protein catabolic process and mitochondrion localization	Vacuolar aspartic proteinase; transcript equivalent in yeast-form and mycelial cells but is elevated at lower growth temperatures; upregulated iby human neutrophils; protein enriched in stationary phase; Spider biofilm induced
CPAR2_503030	1372.65	1.13839	0.0911289	12.4921	8.25e-36	1.68e-34	CaO19.3071	C3_00800W	MIH1	MIH1	Putative protein phosphatase of the PTP family (tyrosine-specific), similar to S. cerevisiae Mih1p To correct a sequencing error, a single base has been deleted upstream on Chr5 resulting in the coordinates of this gene being decreased by 1 in CGOB	Ortholog(s) have role in G2/M transition of mitotic cell cycle, regulation of cyclin-dependent protein serine/threonine kinase activity and cytoplasm, nucleus localization	Putative protein phosphatase of the PTP family (tyrosine-specific); ortholog of S. cerevisiae Mih1; mRNA binds She3
CPAR2_601190	929.11	1.13778	0.123477	9.21448	3.13e-20	3.08e-19					Hypothetical protein	Ortholog(s) have role in meiotic chromosome segregation
CPAR2_703710	5763.13	1.13728	0.0923719	12.312	7.81e-35	1.54e-33	CaO19.1339	C7_03360W	CPY1	PRC1	Putative carboxypeptidase Y	Ortholog(s) have serine-type carboxypeptidase activity, role in phytochelatin biosynthetic process and endoplasmic reticulum, fungal-type vacuole localization	Carboxypeptidase Y; transcript regulated at yeast-hypha transition or macrophage response; induced human neutrophils; regulated by Gcn2 and Gcn4; putative N-glycosylation
CPAR2_701220	705.43	1.13609	0.130493	8.70618	3.14e-18	2.73e-17	CaO19.7313	CR_09170C	SSU1	SSU1	Protein similar to S. cerevisiae Ssu1p sulfite transport protein	Ortholog(s) have sulfite transmembrane transporter activity	Protein similar to S. cerevisiae Ssu1 sulfite transport protein; Tn mutation affects filamentous growth; regulated by Gcn2 and Gcn4; induced by nitric oxide; Hap43-repressed; Spider and flow model biofilm induced
CPAR2_104500	3178.55	1.13491	0.0859185	13.2091	7.77e-40	1.8e-38	CaO19.1223	C2_06670C	DBF2	DBF2	Essential serine/threonine protein kinase involved in mitotic spindle formation and cytokinesis	Ortholog(s) have protein kinase activity involved in regulation of protein localization to cell division site involved in cytokinesis, protein serine/threonine kinase activity	Essential serine/threonine protein kinase involved in mitotic spindle formation and cytokinesis; required for septum formation, exit from mitosis, and normal hyphal morphogenesis; virulence-group-correlated expression
CPAR2_203080	1028.26	1.1341	0.244078	4.64644	3.38e-06	1.01e-05	CaO19.698	CR_06640C	orf19.698	ICE2	S. cerevisiae homolog ICE2 has role in endoplasmic reticulum inheritance and localizes to integral to endoplasmic reticulum membrane	Ortholog(s) have role in cellular zinc ion homeostasis, endoplasmic reticulum inheritance, protein targeting to nuclear inner membrane, septin ring assembly	Integral ER membrane protein; predicted role in maintenance of ER zinc homeostasis; Spider biofilm induced
CPAR2_104300	1048.14	1.13135	0.138123	8.19089	2.59e-16	1.96e-15	CaO19.3148	C2_06740W	orf19.3148		Hypothetical protein	Ortholog of C. albicans SC5314 : orf19.3148, C. dubliniensis CD36 : Cd36_21040, Candida tenuis NRRL Y-1498 : cten_CGOB_00225 and Debaryomyces hansenii CBS767 : DEHA2F01672g	Protein of unknown function; possibly an essential gene, disruptants not obtained by UAU1 method
CPAR2_800810	1304.87	1.12792	0.0879531	12.8241	1.2e-37	2.58e-36	CaO19.2619	CR_02180W	PHO113	PHO11	Putative constitutive acid phosphatase	Ortholog(s) have acid phosphatase activity and role in cellular response to vitamin B1 starvation, dephosphorylation, thiamine biosynthetic process	Putative constitutive acid phosphatase; Rim101-repressed; DTT-extractable; N-glycosylated; possibly an essential gene, disruptants not obtained by UAU1 method
CPAR2_404670	1682.31	1.12638	0.190392	5.9161	3.3e-09	1.36e-08	CaO19.202	C2_09020W	CDC47	MCM7	Hypothetical protein	Ortholog(s) have ATP binding, ATP-dependent 3'-5' DNA helicase activity, DNA replication origin binding, chromatin binding, four-way junction helicase activity and single-stranded DNA binding, more	Phosphorylated protein described as having role in control of cell division; RNA abundance regulated by tyrosol and cell density; merged with orf19.201 in Assembly 20; unmerged from orf19.201 in a revision of Assembly 21
CPAR2_802000	783.423	1.12531	0.15541	7.24093	4.46e-13	2.63e-12	CaO19.4392	CR_03490W	DEM1	EXO5	Putative mitochondrial exonuclease	Ortholog(s) have single-stranded DNA specific 5'-3' exodeoxyribonuclease activity, role in mitochondrial genome maintenance and mitochondrion localization	Putative mitochondrial exonuclease; alpha-factor induced
CPAR2_302740	157.647	1.12412	0.166381	6.75634	1.42e-11	7.3e-11					Hypothetical protein	Ortholog of Candida guilliermondii ATCC 6260 : PGUG_00879
CPAR2_101340	1499.64	1.12258	0.247208	4.54102	5.6e-06	1.64e-05	CaO19.4318	C5_02940C	MIG1	MIG1	Transcriptional repressor	Ortholog(s) have RNA polymerase II core promoter proximal region sequence-specific DNA binding, more	C2H2 transcription factor; repressor; regulates genes for carbon source utilization; Tup1-dependent and independent functions; hyphal, Hap43 and caspofungin repressed; Spider and flow model biofilm induced
CPAR2_109590	2021.7	1.12138	0.209895	5.34259	9.16e-08	3.29e-07	CaO19.6092	C1_00140W	KEL1	KEL1	Kelch repeat domain-containing protein	Ortholog(s) have role in cytogamy, filamentous growth of a population of unicellular organisms, negative regulation of exit from mitosis, regulation of cell shape	Kelch repeat domain-containing protein; localizes to sites of polarized growth; mutant colonies exhibit slightly decreased filamentation ratio; not required for buccal epithelial cell adherence or virulence in mice
CPAR2_204370	859.547	1.11615	0.158932	7.0228	2.17e-12	1.21e-11	CaO19.6124	CR_07440W	ACE2	ACE2	Putative transcription factor involved in regulation of morphogenesis	Ortholog(s) have RNA polymerase II core promoter proximal region sequence-specific DNA binding transcription factor activity, core promoter proximal region sequence-specific DNA binding activity	Transcription factor; similar to S. cerevisiae Ace2 and Swi5; regulates morphogenesis, cell separation, adherence, virulence in a mice; mutant is hyperfilamentous; rat catheter and Spider biofilm induced
CPAR2_600530	2053.79	1.1154	0.0973091	11.4624	2.04e-30	3.43e-29	CaO19.5622	C6_03340C	GLC3	GLC3	Putative 1,4-glucan branching enzyme	Ortholog(s) have 1,4-alpha-glucan branching enzyme activity, role in glycogen biosynthetic process and cytoplasm localization	Putative 1,4-glucan branching enzyme; fluconazole-induced; colony morphology-related gene regulation by Ssn6; stationary phase enriched protein
CPAR2_400440	166.641	1.11383	0.261637	4.25714	2.07e-05	5.6e-05	CaO19.4595	C4_01970W	orf19.4595		Hypothetical protein	Ortholog of C. albicans SC5314 : orf19.4595, C. dubliniensis CD36 : Cd36_41860, Candida tenuis NRRL Y-1498 : CANTEDRAFT_103033 and Debaryomyces hansenii CBS767 : DEHA2B03234g	Ortholog of C. dubliniensis CD36 : Cd36_41860, C. parapsilosis CDC317 : CPAR2_400440, Candida tenuis NRRL Y-1498 : CANTEDRAFT_103033 and Debaryomyces hansenii CBS767 : DEHA2B03234g
CPAR2_405000	1934.76	1.10987	0.0816816	13.5878	4.73e-42	1.16e-40	CaO19.1632	C3_02140C	orf19.1632		Hypothetical protein	Ortholog(s) have cytosol, nucleus localization	Ortholog(s) have cytosol, nucleus localization
CPAR2_105670	959.262	1.10977	0.154689	7.17425	7.27e-13	4.19e-12	CaO19.753	C1_04900W	orf19.7531	MNT4	S. cerevisiae homolog MNT4 has alpha-1,3-mannosyltransferase activity and has role in protein O-linked glycosylation	Ortholog(s) have alpha-1,3-mannosyltransferase activity and role in protein O-linked glycosylation	Putative alpha-1,3-mannosyltransferase; predicted role in protein O-linked glycosylation; Spider biofilm induced
CPAR2_401930	1070.76	1.10782	0.0919101	12.0533	1.86e-33	3.49e-32	CaO19.2903	C4_06340W	orf19.2903		Putative Argonaute protein involved in RNA silencing, member of the Argonaute family	Has domain(s) with predicted nucleic acid binding activity	Putative Argonaute protein involved in RNA silencing; hyphal-induced expression; regulated by Cyr1, Ras1, Efg1, Nrg1, Tup1; rat catheter biofilm repressed
CPAR2_800330	91.5402	1.10768	0.238717	4.64014	3.48e-06	1.04e-05	CaO19.5879	C3_04350C	orf19.5879		Hypothetical protein	Has domain(s) with predicted oxidoreductase activity and role in metabolic process	Has domain(s) with predicted oxidoreductase activity and role in metabolic process
CPAR2_406770	918.373	1.1044	0.0979299	11.2774	1.7e-29	2.73e-28	CaO19.3615	C2_08620W	orf19.3615	YPL191C	Protein of unknown function	Ortholog(s) have cytosol, nucleus localization	Protein of unknown function; induced in core caspofungin response; expression upregulated in an ssr1 null mutant; induced by nitric oxide independent of Yhb1p
CPAR2_300890	730.269	1.10357	0.137083	8.05037	8.25e-16	5.98e-15	CaO19.7033	C7_00840C	orf19.7033	PPS1	Putative dual specificity protein phosphatase, similar to S. cerevisiae Pps1p	Ortholog(s) have protein tyrosine/serine/threonine phosphatase activity and role in inactivation of MAPK activity, nuclear cell cycle DNA replication, protein dephosphorylation	Putative dual specificity protein phosphatase, similar to S. cerevisiae Pps1p
CPAR2_804680	2128.78	1.10342	0.132211	8.34596	7.06e-17	5.58e-16	CaO19.5102	C1_08230C	PLB5		Putative GPI-linked phospholipase B, fungal-specific (no mammalian homolog) To correct a sequencing error, a single base has been inserted upstream on Chr 8 resulting in the coordinates of CPAR2_804680 being increased by 1 in CGOB	Ortholog(s) have phospholipase A2 activity, role in phospholipid metabolic process and hyphal cell wall localization	Putative GPI-linked phospholipase B, fungal-specific (no mammalian homolog); null mutation eliminates cell-associated phospholipase A2 activity and attenuates virulence; fluconazole-repressed; flow model biofilm repressed
CPAR2_807250	802.766	1.10246	0.23135	4.76535	1.89e-06	5.83e-06	CaO19.7370	C3_05900W	orf19.7370	YPQ1	Member of family of putative 7-transmembrane, PQ loop-family of G-protein-coupled receptors (GPCRs) similar to S. pombe Stm1p To correct a sequencing error, a single base has been inserted upstream on Chr 8 resulting in the coordinates of CPAR2_807250 being increased by 1 in CGOB	Ortholog(s) have cationic amino acid transmembrane transporter activity, role in basic amino acid transmembrane export from vacuole and integral to fungal-type vacuolar membrane localization	Possible G-protein coupled receptor; vacuolar membrane transporter for cationic amino acids; PQ-loop motif; rat catheter and Spider biofilm induced
CPAR2_201170	1508.61	1.10237	0.171711	6.41993	1.36e-10	6.39e-10	CaO19.7281	CR_08860W	PDK2	PKP1	Putative pyruvate dehydrogenase kinase	Ortholog(s) have pyruvate dehydrogenase (acetyl-transferring) kinase activity, role in carbon utilization, cellular response to drug, peptidyl-serine phosphorylation and mitochondrion localization	Putative pyruvate dehydrogenase kinase; mutation confers hypersensitivity to amphotericin B
CPAR2_205440	341.635	1.09941	0.156245	7.03645	1.97e-12	1.1e-11					Hypothetical protein	Has domain(s) with predicted ATP binding, ATPase activity, ATPase activity, coupled to transmembrane movement of substances, nucleoside-triphosphatase activity, nucleotide binding activity and role in transmembrane transport
CPAR2_802880	380.883	1.09909	0.190038	5.7835	7.32e-09	2.93e-08	CaO19.2540	CR_01540W	SAS3	SAS3	Similar to silencing proteins	Ortholog(s) have histone acetyltransferase activity, role in chromatin silencing at silent mating-type cassette, chromatin silencing at telomere, histone acetylation and NuA3 histone acetyltransferase complex localization	Similar to silencing proteins; increased transcription is observed upon fluphenazine treatment; rat catheter biofilm repressed
CPAR2_209830	213.866	1.09877	0.157058	6.99594	2.63e-12	1.45e-11	CaO19.5217	C2_05970C	TES1		Putative acyl-CoA thioesterase	Has domain(s) with predicted acyl-CoA hydrolase activity and role in acyl-CoA metabolic process	Putative acyl-CoA thioesterase
CPAR2_602540	820.959	1.09735	0.128757	8.52266	1.56e-17	1.29e-16	CaO19.3425	C6_01620W	orf19.3425		Hypothetical protein	Has domain(s) with predicted zinc ion binding activity	RING/FYVE/PHD zinc finger protein; Spider biofilm induced
CPAR2_804430	553.9	1.09673	0.105057	10.4394	1.64e-25	2.23e-24					To correct a sequencing error, a single base has been inserted upstream on Chr 8 resulting in the coordinates of CPAR2_804430 being increased by 1 in CGOB	Has domain(s) with predicted transporter activity, role in oligopeptide transport, transport and membrane localization
CPAR2_105200	105.812	1.09518	0.264715	4.13722	3.52e-05	9.18e-05	CaO19.6851	C1_04570C	CHL4	CHL4	Protein described as having role in chromosome segregation	Ortholog(s) have structural molecule activity	Protein described as having role in chromosome segregation; RNA abundance regulated by tyrosol and cell density
CPAR2_703160	201.51	1.09307	0.172318	6.34333	2.25e-10	1.02e-09	CaO19.6517	C7_02020W	RAD14	RAD14	Putative DNA repair protein	Ortholog(s) have damaged DNA binding, zinc ion binding activity and role in UV-damage excision repair, nucleotide-excision repair involved in interstrand cross-link repair, nucleotide-excision repair, DNA damage recognition	Putative DNA repair protein; transcription is regulated upon yeast-hyphal switch; flucytosine repressed
CPAR2_403940	102.091	1.09278	0.224383	4.87016	1.12e-06	3.53e-06	CaO19.4665	C4_01240C	orf19.4665		Hypothetical protein	Ortholog of C. albicans SC5314 : orf19.4665, C. dubliniensis CD36 : Cd36_41230, Candida tenuis NRRL Y-1498 : CANTEDRAFT_116807 and Debaryomyces hansenii CBS767 : DEHA2B02794g	Protein of unknown function; Spider biofilm induced
CPAR2_102370	635.794	1.09275	0.135403	8.07037	7.01e-16	5.11e-15	CaO19.281	C3_02900W	orf19.2819		Hypothetical protein	Ortholog of C. albicans SC5314 : orf19.281, C. dubliniensis CD36 : Cd36_82880, Candida tenuis NRRL Y-1498 : CANTEDRAFT_118463 and Pichia stipitis Pignal : PICST_32241	Ortholog of C. dubliniensis CD36 : Cd36_82880, C. parapsilosis CDC317 : CPAR2_102370, Candida tenuis NRRL Y-1498 : CANTEDRAFT_118463 and Pichia stipitis Pignal : PICST_32241
CPAR2_104560	243.034	1.09213	0.196219	5.56586	2.61e-08	9.95e-08	CaO19.21	C2_06430C	orf19.2163	SYM1	S. cerevisiae homolog SYM1 has role in ethanol metabolic process and localizes to mitochondrial inner membrane	Ortholog(s) have role in ethanol metabolic process and mitochondrial inner membrane localization	Ortholog(s) have role in ethanol metabolic process and mitochondrial inner membrane localization
CPAR2_209040	471.019	1.09124	0.294701	3.70288	0.000213169	0.000499422	CaO19.6227	C1_06820W	orf19.6227		Hypothetical protein	Has domain(s) with predicted zinc ion binding activity	Ortholog of C. dubliniensis CD36 : Cd36_06390, C. parapsilosis CDC317 : CPAR2_209040, Candida tenuis NRRL Y-1498 : CANTEDRAFT_114052 and Debaryomyces hansenii CBS767 : DEHA2D14300g
CPAR2_302760	203.639	1.09054	0.167847	6.49724	8.18e-11	3.92e-10					Hypothetical protein	Ortholog of Candida orthopsilosis Co 90-125 : CORT_0E04920
CPAR2_200400	485.011	1.09005	0.16429	6.63495	3.25e-11	1.63e-10	CaO19.7621	CR_10440W	orf19.7621	ELG1	Hypothetical protein	Ortholog(s) have chromatin binding activity and role in DNA-dependent DNA replication, double-strand break repair via homologous recombination, mitotic sister chromatid cohesion, negative regulation of transposition, RNA-mediated	Putative subunit of an alternative replication factor C complex; role in DNA replication, genome integrity, homologous recombination-mediated repair and telomere homeostasis;
CPAR2_501580	382.077	1.08981	0.157241	6.93082	4.18e-12	2.26e-11	CaO19.2646	C5_03330C	ZCF13		Predicted zinc-finger protein To correct a sequencing error, a single base has been deleted upstream on Chr5 resulting in the coordinates of this gene being decreased by 1 in CGOB	Ortholog(s) have role in cellular response to heat, filamentous growth of a population of unicellular organisms in response to biotic stimulus and growth of symbiont in host, more	Predicted Zn(II)2Cys6 transcription factor; similar to but not the true ortholog of S. cerevisiae Hap1; mutants display decreased colonization of mouse kidneys
CPAR2_603410	2279.87	1.08858	0.13414	8.1153	4.85e-16	3.61e-15	CaO19.6329	C6_00080C	orf19.6329		Hypothetical protein	Ortholog of C. albicans SC5314 : orf19.6329, C. dubliniensis CD36 : Cd36_60160, Candida tenuis NRRL Y-1498 : cten_CGOB_00019 and Pichia stipitis Pignal : PICST_31865	Protein of unknown function; opaque-specific transcript; fluconazole-repressed; induced in cyr1 mutant and in oralpharyngeal candidasis; Spider biofilm induced
CPAR2_107960	778.552	1.0875	0.111476	9.75545	1.75e-22	2.01e-21	CaO19.4059	C1_05120W	orf19.4059	YHC3	S. cerevisiae homolog YHC3 has role in arginine transport, regulation of intracellular pH and localizes to fungal-type vacuole	Ortholog(s) have role in actin cortical patch localization, arginine transport, cellular protein localization, cellular response to heat, endocytosis, late endosome to vacuole transport and lysine transport, more	Ortholog(s) have role in actin cortical patch localization, arginine transport, cellular protein localization, cellular response to heat, endocytosis, late endosome to vacuole transport and lysine transport, more
CPAR2_214010	1402.63	1.08347	0.149282	7.25783	3.93e-13	2.33e-12	CaO19.1995	C2_01300C	orf19.1995		Hypothetical protein	Ortholog(s) have role in mannan biosynthetic process, protein mannosylation	Alpha-1,2-mannosyltransferase; required for normal cell wall mannan content
CPAR2_201800	453.571	1.08272	0.181427	5.9678	2.4e-09	1e-08	CaO19.5094	C1_08170C	BUL1		Hypothetical protein	Ortholog of C. albicans SC5314 : orf19.5094/BUL1, C. dubliniensis CD36 : Cd36_07700, Candida tenuis NRRL Y-1498 : CANTEDRAFT_136492 and Debaryomyces hansenii CBS767 : DEHA2C03608g	Protein similar but not orthologous to S. cerevisiae Bul1; a protein involved in selection of substrates for ubiquitination; mutants are viable; macrophage/pseudohyphal-induced; rat catheter biofilm induced
CPAR2_106500	2580.67	1.08257	0.14157	7.6469	2.06e-14	1.35e-13	CaO19.2941	C1_02520W	SCW4		Putative cell wall protein	Has domain(s) with predicted catalytic activity, hydrolase activity, hydrolyzing O-glycosyl compounds activity and role in carbohydrate metabolic process	Putative cell wall protein; substrate for Kex2p processing in vitro; expression regulated by white-opaque switch; alkaline repressed; possibly essential (UAU1 method); flow model biofilm induced; Spider biofilm induced
CPAR2_107510	3543.93	1.07928	0.129744	8.31856	8.9e-17	6.99e-16	CaO19.2474	C1_05770C	PRC3	YBR139W	Putative carboxypeptidase Y precursor	Ortholog(s) have serine hydrolase activity, role in phytochelatin biosynthetic process and fungal-type vacuole localization	Putative carboxypeptidase Y precursor; transcript regulated by Nrg1 and Mig1; regulated by Gcn2 and Gcn4
CPAR2_807470	409.502	1.07824	0.155252	6.9451	3.78e-12	2.05e-11	CaO19.5935	C3_04750W	orf19.5935		To correct a sequencing error, a single base has been inserted upstream on Chr 8 resulting in the coordinates of CPAR2_807470 being increased by 1 in CGOB	Ortholog of C. albicans SC5314 : orf19.5935, C. dubliniensis CD36 : Cd36_84710, Candida tenuis NRRL Y-1498 : CANTEDRAFT_136475 and Debaryomyces hansenii CBS767 : DEHA2B08844g	Ortholog of C. dubliniensis CD36 : Cd36_84710, C. parapsilosis CDC317 : CPAR2_807470, Candida tenuis NRRL Y-1498 : CANTEDRAFT_136475 and Debaryomyces hansenii CBS767 : DEHA2B08844g
CPAR2_500620	575.739	1.07533	0.111861	9.6131	7.04e-22	7.73e-21	CaO19.1253	C4_05680W	orf19.1253	PHO4	Protein required for growth in medium lacking phosphate and for resistance to copper and Phloxine B	Ortholog(s) have sequence-specific DNA binding activity	bHLH transcription factor of the myc-family; required for growth in medium lacking phosphate and for resistance to copper and Phloxine B; induced by Mnl1 under weak acid stress
CPAR2_502090	702.006	1.07454	0.100005	10.7449	6.26e-27	9.17e-26	CaO19.6654	C5_03470C	orf19.6654		Predicted membrane transporter, member of the L-amino acid transporter-3 (LAT3) family, major facilitator superfamily (MFS) To correct a sequencing error, a single base has been deleted upstream on Chr5 resulting in the coordinates of this gene being decreased by 1 in CGOB	Ortholog of C. albicans SC5314 : orf19.6654, C. dubliniensis CD36 : Cd36_53220, Candida tenuis NRRL Y-1498 : CANTEDRAFT_114708 and Debaryomyces hansenii CBS767 : DEHA2E22352g	Predicted membrane transporter, member of the L-amino acid transporter-3 (LAT3) family, major facilitator superfamily (MFS)
CPAR2_806500	191.563	1.07448	0.179507	5.98576	2.15e-09	9.06e-09	CaO19.217	C2_08890W	orf19.217	CMR3	To correct a sequencing error, a single base has been inserted upstream on Chr 8 resulting in the coordinates of CPAR2_806500 being increased by 1 in CGOB	Ortholog(s) have sequence-specific DNA binding activity	Ortholog(s) have sequence-specific DNA binding activity
CPAR2_301460	599.329	1.07196	0.124642	8.60035	7.95e-18	6.73e-17	CaO19.7029	C7_00870W	orf19.7029	GUD1	Putative guanine deaminase	Ortholog(s) have guanine deaminase activity, role in cellular response to drug and cytosol localization	Putative guanine deaminase; mutation confers hypersensitivity to toxic ergosterol analog; Spider biofilm induced
CPAR2_407410	11661.3	1.07178	0.110051	9.73891	2.06e-22	2.35e-21	CaO19.1779	C2_10030C	MP65	SCW10	Cell surface mannoprotein	Ortholog(s) have role in cell adhesion involved in single-species biofilm formation, cell-substrate adhesion, cellular response to glucose starvation and cellular response to neutral pH, more	Cell surface mannoprotein; cell-wall glucan metabolism, adhesion; adhesin motif; O-glycosylation; induced by heat, germ tube formation, wall regeneration; mycelial antigen; diagnostic marker; fluconazole-repressed; Spider biofilm induced
CPAR2_406960	1208.97	1.07163	0.110551	9.69358	3.21e-22	3.61e-21	CaO19.3635	C2_08450W	orf19.3635		Hypothetical protein	Ortholog of C. albicans SC5314 : orf19.3635, C. dubliniensis CD36 : Cd36_22580, Candida tenuis NRRL Y-1498 : CANTEDRAFT_113677 and Debaryomyces hansenii CBS767 : DEHA2D03608g	Ortholog of C. dubliniensis CD36 : Cd36_22580, C. parapsilosis CDC317 : CPAR2_406960, Candida tenuis NRRL Y-1498 : CANTEDRAFT_113677 and Debaryomyces hansenii CBS767 : DEHA2D03608g
CPAR2_407910	1053.88	1.07122	0.0952244	11.2494	2.33e-29	3.73e-28	CaO19.5339	C2_10600W	orf19.5339	SPG5	Hypothetical protein	Ortholog(s) have proteasome binding activity and role in proteasome assembly	Ortholog of S. cerevisiae Spg5; required for proteasome assembly during quiescence; transcript detected on high-resolution tiling arrays; Spider biofilm induced
CPAR2_109870	3812.74	1.06888	0.0900895	11.8646	1.81e-32	3.23e-31					Hypothetical protein	Conjugated polyketone reductase
CPAR2_803470	798.605	1.06886	0.108287	9.87063	5.58e-23	6.53e-22	CaO19.4853	C1_09870W	HCM1	HCM1	Protein with forkhead domain	Ortholog(s) have sequence-specific DNA binding activity	Protein with forkhead domain; similar to S. cerevisiae Hcm1p; Hap43p-induced gene
CPAR2_700930	837.485	1.06696	0.178616	5.97349	2.32e-09	9.74e-09	CaO19.4776	C1_09180W	LYS143	LYS14	Putative transcription factor with zinc cluster DNA-binding motif	Ortholog(s) have RNA polymerase II core promoter proximal region sequence-specific DNA binding activity	Zn(II)2Cys6 transcription factor; ortholog of S. cerevisiae Lys14 involved in the regulation of lysine biosynthesis genes
CPAR2_103660	263.958	1.06451	0.140287	7.5881	3.25e-14	2.11e-13	CaO19.2211	C2_07710W	orf19.2211		Hypothetical protein	Ortholog of C. albicans SC5314 : orf19.2211, C. dubliniensis CD36 : Cd36_21990, Debaryomyces hansenii CBS767 : DEHA2F19756g and Pichia stipitis Pignal : PICST_61375	Ortholog of C. dubliniensis CD36 : Cd36_21990, C. parapsilosis CDC317 : CPAR2_103660, Debaryomyces hansenii CBS767 : DEHA2F19756g and Pichia stipitis Pignal : PICST_61375
CPAR2_103050	451.123	1.06433	0.181011	5.8799	4.11e-09	1.68e-08	CaO19.2512	C3_01100W	orf19.2512		Hypothetical protein	Ortholog of C. albicans SC5314 : orf19.2512, C. dubliniensis CD36 : Cd36_81000, Candida tenuis NRRL Y-1498 : CANTEDRAFT_116326 and Debaryomyces hansenii CBS767 : DEHA2G01958g	Ortholog of C. dubliniensis CD36 : Cd36_81000, C. parapsilosis CDC317 : CPAR2_103050, Candida tenuis NRRL Y-1498 : CANTEDRAFT_116326 and Debaryomyces hansenii CBS767 : DEHA2G01958g
CPAR2_102430	197.053	1.05951	0.166149	6.37689	1.81e-10	8.35e-10					Hypothetical protein	Has domain(s) with predicted aspartic-type endopeptidase activity and role in proteolysis
CPAR2_407250	278.106	1.05705	0.146018	7.23918	4.51e-13	2.67e-12					Similar to C. albicans orf19.7747 (JEN1), putative lactate transporter	Has domain(s) with predicted transporter activity, role in transmembrane transport and integral to membrane, membrane localization
CPAR2_209690	219.422	1.05611	0.161262	6.54906	5.79e-11	2.82e-10					Similar to C. albicans orf19.6956 (DAL9)	Has domain(s) with predicted role in transmembrane transport and integral to membrane localization
CPAR2_203470	1087.01	1.05502	0.153886	6.85583	7.09e-12	3.75e-11	CaO19.5020	C1_13820C	orf19.5020		Hap43p-induced gene in C. albicans	Has domain(s) with predicted DNA binding activity	Protein of unknown function; Hap43-induced; Spider biofilm induced
CPAR2_500820	555.706	1.04884	0.148077	7.08308	1.41e-12	7.94e-12					Hypothetical protein	Has domain(s) with predicted catalytic activity and role in metabolic process
CPAR2_700010	74.3457	1.04853	0.266671	3.93193	8.43e-05	0.000209374					Hypothetical protein	Has domain(s) with predicted role in transmembrane transport and integral to membrane localization
CPAR2_211880	557.595	1.04697	0.10877	9.62558	6.24e-22	6.87e-21	CaO19.860	C2_03600W	BMT8		Putative beta-mannosyltransferase, member of a 9-gene family including characterized BMT genes with roles in beta-1,2-mannosylation of cell wall phosphopeptidomannan	Ortholog(s) have role in filamentous growth	Putative beta-mannosyltransferase, member of a 9-gene family including characterized BMT genes with roles in beta-1,2-mannosylation of cell wall phosphopeptidomannan; transposon insertion in promoter region causes decreased colony wrinkling
CPAR2_407240	295.005	1.0464	0.156505	6.68604	2.29e-11	1.17e-10					Hypothetical protein	Has domain(s) with predicted role in transmembrane transport and integral to membrane localization
CPAR2_803870	553.961	1.04547	0.181633	5.75597	8.61e-09	3.42e-08	CaO19.6276	C1_06350W	orf19.6276		To correct a sequencing error, a single base has been inserted upstream on Chr 8 resulting in the coordinates of CPAR2_803870 being increased by 1 in CGOB	Ortholog of C. albicans SC5314 : orf19.6276, C. dubliniensis CD36 : Cd36_05930, Candida tenuis NRRL Y-1498 : CANTEDRAFT_112418 and Debaryomyces hansenii CBS767 : DEHA2G15246g	Protein of unknown function; rat catheter biofilm repressed
CPAR2_104620	481.25	1.04488	0.255103	4.09593	4.2e-05	0.000108497	CaO19.24	C2_06470W	orf19.2400	RSB1	Putative flippase required for sphingolipid long chain base release	Ortholog(s) have phospholipid-translocating ATPase activity and role in cellular response to drug, fatty acid transport, phospholipid translocation, sphingoid metabolic process	Flippase; sphingolipid long chain base release; mediates calcineurin-dependent resistance to azoles; stress-associate; Plc1, Ca2+, calcineurin-regulated; ketoconazole, caspofungin induced; Spider biofilm induced; flow biofilm repressed
CPAR2_400680	184.727	1.04244	0.153935	6.77192	1.27e-11	6.58e-11	CaO19.4584	C4_02070W	PHO114		Acid phosphatase, transcriptionally activated by Mnl1p under weak acid stress	Ortholog(s) have acid phosphatase activity	Acid phosphatase; induced by Mnl1 under weak acid stress; Spider biofilm induced
CPAR2_104830	7882.33	1.04205	0.111095	9.37984	6.61e-21	6.8e-20	CaO19.4099	C2_06170C	ECM17	MET5	Enzyme of sulfur amino acid biosynthesis	Ortholog(s) have sulfite reductase (NADPH) activity, role in sulfate assimilation, sulfur amino acid biosynthetic process and cytosol, sulfite reductase complex (NADPH) localization	Putative sulfite reductase beta subunit; role in cell wall biogenesis; regulated by Tsa1/Tsa1B in H2O2 stress; Gcn4-regulated; Tbf1-activated; Hap43-repressed; Spider, flow, F-12/CO2 model biofilm induced
CPAR2_701590	197.064	1.04024	0.174886	5.94811	2.71e-09	1.13e-08					Hypothetical protein	Has domain(s) with predicted serine-type carboxypeptidase activity and role in proteolysis
CPAR2_600610	3390.88	1.03827	0.0923006	11.2488	2.35e-29	3.75e-28	CaO19.5711	C6_03470W	orf19.5711	CSR1	Putative phosphatidylinositol transfer protein	Ortholog(s) have phosphatidylinositol transporter activity	Putative phosphatidylinositol transfer protein; possibly an essential gene, disruptants not obtained by UAU1 method
CPAR2_804220	470.502	1.03623	0.107104	9.67496	3.85e-22	4.31e-21					Similar to C. albicans orf19.2583 To correct a sequencing error, a single base has been inserted upstream on Chr 8 resulting in the coordinates of CPAR2_804220 being increased by 1 in CGOB	Has domain(s) with predicted transporter activity, role in oligopeptide transport, transport and membrane localization
CPAR2_211280	860.525	1.03582	0.124308	8.33266	7.9e-17	6.22e-16	CaO19.847	C2_03750W	YIM1	YIM1	Protein similar to protease of mitochondrial inner membrane	Ortholog(s) have role in response to DNA damage stimulus and lipid particle, mitochondrion localization	Protein similar to protease of mitochondrial inner membrane; increased transcription is observed upon benomyl treatment; macrophage-downregulated gene
CPAR2_101790	1369.27	1.03508	0.180928	5.72095	1.06e-08	4.17e-08	CaO19.1607	C3_02370C	ALR1	ALR1	Putative transporter of divalent cations	Ortholog(s) have inorganic cation transmembrane transporter activity, role in magnesium ion transport and cytoplasm, plasma membrane localization	Putative transporter of divalent cations; hyphal-induced expression; rat catheter biofilm induced
CPAR2_702980	1061	1.03431	0.0962357	10.7477	6.07e-27	8.92e-26	CaO19.6518	C7_02010C	orf19.6518		Hypothetical protein	Has domain(s) with predicted aldehyde dehydrogenase [NAD(P)+] activity, oxidoreductase activity, oxidoreductase activity, acting on the aldehyde or oxo group of donors, NAD or NADP as acceptor activity	Predicted aldehyde dehydrogenase [NAD(P)+]; Spider biofilm induced
CPAR2_100170	913.89	1.03398	0.164728	6.2769	3.45e-10	1.55e-09	CaO19.4030	C5_05350W	orf19.4030	PRI1	S. cerevisiae homolog PRI1 has DNA primase activity, single-stranded DNA binding, has role in DNA replication, synthesis of RNA primer and localizes to alpha DNA polymerase:primase complex	Ortholog(s) have DNA primase activity, single-stranded DNA binding activity, role in DNA replication, synthesis of RNA primer, telomere maintenance and alpha DNA polymerase:primase complex localization	Ortholog(s) have DNA primase activity, single-stranded DNA binding activity, role in DNA replication, synthesis of RNA primer, telomere maintenance and alpha DNA polymerase:primase complex localization
CPAR2_201240	1043.9	1.03117	0.118839	8.67709	4.06e-18	3.49e-17	CaO19.7288	CR_08920W	orf19.7288		Hap43p-repressed gene in C. albicans	Has domain(s) with predicted acyl-CoA dehydrogenase activity, flavin adenine dinucleotide binding, oxidoreductase activity, acting on the CH-CH group of donors activity and role in oxidation-reduction process	Protein with predicted oxidoreductase and dehydrogenase domains; Hap43-repressed; Spider biofilm induced
CPAR2_300250	725.075	1.02975	0.22677	4.54093	5.6e-06	1.64e-05	CaO19.7017	C7_00970C	YOX1	YOX1	Putative homeodomain-containing transcriptional repressor	Ortholog(s) have RNA polymerase II regulatory region sequence-specific DNA binding, RNA polymerase II transcription factor binding transcription factor activity involved in negative regulation of transcription activity	Putative homeodomain-containing transcription factor; transcriptional repressor; periodic mRNA expression, peak at cell-cycle G1/S phase
CPAR2_205690	1978.45	1.02951	0.0802884	12.8226	1.22e-37	2.62e-36	CaO19.6365	CR_08070W	PTP1	PTP1	S. cerevisiae homolog PTP1 has protein tyrosine phosphatase activity, has role in protein dephosphorylation and localizes to mitochondrion	Ortholog(s) have protein tyrosine phosphatase activity and role in invasive growth in response to glucose limitation, positive regulation of G2/M transition of mitotic cell cycle, protein dephosphorylation, pseudohyphal growth	Phosphotyrosine-specific protein phosphatase; rat catheter biofilm induced
CPAR2_806240	765.992	1.02886	0.0921447	11.1657	6e-29	9.48e-28	CaO19.2172	C2_08130W	ARA1	ARA1	Putaive D-Arabinose dehydrogenase To correct a sequencing error, a single base has been inserted upstream on Chr 8 resulting in the coordinates of CPAR2_806240 being increased by 1 in CGOB	Ortholog(s) have D-arabinose 1-dehydrogenase [NAD(P)+] activity, role in carboxylic acid metabolic process, cellular carbohydrate metabolic process and cytosol localization	D-Arabinose dehydrogenase; dehydro-D-arabinono-1,4-lactone synthesis; active on D-arabinose, L-fucose, L-xylose, L-galactose; inhibited by metal ions, thiol group-specific reagents; induced on polystyrene adherence; Spider biofilm induced
CPAR2_108830	706.5	1.02613	0.159415	6.43684	1.22e-10	5.75e-10	CaO19.3048	C1_03460C	orf19.3048		Hypothetical protein	Ortholog of C. albicans SC5314 : orf19.3048, C. dubliniensis CD36 : Cd36_03250, Candida tenuis NRRL Y-1498 : CANTEDRAFT_135056 and Debaryomyces hansenii CBS767 : DEHA2E15466g	Protein of unknown function; repressed by alpha pheromone in SpiderM medium
CPAR2_602500	3111.47	1.02448	0.14199	7.21516	5.39e-13	3.15e-12	CaO19.3430	C6_01560W	orf19.3430	GTT3	Plasma membrane-associated protein	Ortholog(s) have plasma membrane localization	Plasma membrane-associated protein; physically interacts with TAP-tagged Nop1p
CPAR2_804070	764.988	1.02439	0.143815	7.12299	1.06e-12	6e-12	CaO19.7468	CR_00630W	orf19.7468	VHR1	Putative transcriptional activator To correct a sequencing error, a single base has been inserted upstream on Chr 8 resulting in the coordinates of CPAR2_804070 being increased by 1 in CGOB	Ortholog(s) have RNA polymerase II regulatory region sequence-specific DNA binding, sequence-specific transcription regulatory region DNA binding RNA polymerase II transcription factor recruiting transcription factor activity	Putative transcriptional activator; expression upregulated during growth in the mouse cecum; Spider biofilm induced
CPAR2_704280	230.441	1.02164	0.203962	5.00895	5.47e-07	1.8e-06					Hypothetical protein
CPAR2_101370	472.782	1.0207	0.150885	6.76475	1.34e-11	6.9e-11	CaO19.4315	C5_02910C	orf19.4315	GYP8	Hypothetical protein	Ortholog(s) have Rab GTPase activator activity, role in vesicle-mediated transport and intracellular localization	Ortholog(s) have Rab GTPase activator activity, role in vesicle-mediated transport and intracellular localization
CPAR2_101830	1098.96	1.01588	0.126754	8.01458	1.11e-15	7.96e-15	CaO19.1424	C4_04250W	orf19.1424	YMR155W	Predicted membrane transporter, member of the oxalate:formate antiporter (OFA) family, major facilitator superfamily (MFS)	Has domain(s) with predicted role in transmembrane transport and integral to membrane localization	Predicted membrane transporter, member of the oxalate:formate antiporter (OFA) family, major facilitator superfamily (MFS)
CPAR2_805010	538.187	1.01488	0.16699	6.0775	1.22e-09	5.22e-09	CaO19.5278	C1_11890W	orf19.5278	YJR111C	S. cerevisiae homolog YJR111C localizes to mitochondrion To correct a sequencing error, a single base has been inserted upstream on Chr 8 resulting in the coordinates of CPAR2_805010 being increased by 1 in CGOB	Ortholog(s) have cytosol, mitochondrion, nucleus localization	Protein of unknown function; Spider biofilm induced
CPAR2_404250	3910.9	1.01315	0.0909902	11.1347	8.51e-29	1.32e-27	CaO19.3591	C2_08800C	APE3	APE3	Putative vacuolar aminopeptidase Y,	Ortholog(s) have aminopeptidase activity, role in vacuolar protein catabolic process and fungal-type vacuole localization	Putative vacuolar aminopeptidase Y,; regulated by Gcn2 and Gcn4; rat catheter and Spider biofilm repressed
CPAR2_209000	964.487	1.01162	0.130252	7.76665	8.06e-15	5.46e-14	CaO19.6211	C1_06970C	orf19.6211		Hypothetical protein	Ortholog of C. albicans SC5314 : orf19.6211, C. dubliniensis CD36 : Cd36_06520, Candida tenuis NRRL Y-1498 : CANTEDRAFT_120265 and Debaryomyces hansenii CBS767 : DEHA2F24728g	Protein of unknown function; protein newly produced during adaptation to the serum
CPAR2_212460	1602.3	1.01044	0.19196	5.26379	1.41e-07	4.96e-07	CaO19.1507	C2_01950C	orf19.1507	AMN1	Putative negative regulator of exit from mitosis	Ortholog(s) have role in mitotic cell cycle checkpoint, negative regulation of exit from mitosis and cellular bud, cytoplasm, nucleus localization	Putative negative regulator of exit from mitosis; Plc1-regulated; rat catheter biofilm induced
CPAR2_208980	1129.55	1.00843	0.097947	10.2956	7.37e-25	9.68e-24	CaO19.6214	C1_06940C	ATC1	ATH1	Cell wall acid trehalase	Ortholog(s) have alpha,alpha-trehalase activity, role in response to stress, trehalose catabolic process and cell wall-bounded periplasmic space, fungal-type cell wall, fungal-type vacuole localization	Cell wall acid trehalase; catalyzes hydrolysis of the disaccharide trehalose; similar to S. cerevisiae vacuolar acid trehalase (Ath1p); Hap43p-repressed gene
CPAR2_401990	912.691	1.00819	0.101437	9.9391	2.81e-23	3.34e-22	CaO19.5295	C4_04140W	orf19.5295		Hypothetical protein	Ortholog of C. albicans SC5314 : orf19.5295, C. dubliniensis CD36 : Cd36_43730, Candida tenuis NRRL Y-1498 : CANTEDRAFT_116595 and Debaryomyces hansenii CBS767 : DEHA2E03124g	Protein with a predicted endonuclease/exonuclease/phosphatase family domain and a carbon catabolite repressor protein 4 domain; induced by alpha pheromone in SpiderM medium
CPAR2_212570	1684.55	1.00793	0.127272	7.91947	2.39e-15	1.69e-14	CaO19.1835	C1_10640C	orf19.1835	PEA2	Hypothetical protein	Ortholog(s) have role in pseudohyphal growth, regulation of initiation of mating projection growth, regulation of termination of mating projection growth and mating projection tip, polarisome localization	Putative coiled-coil polarisome; predicted role in polarized morphogenesis, cell fusion, and low affinity Ca2+ influx; rat catheter biofilm induced
CPAR2_101900	625.819	1.00433	0.167691	5.98918	2.11e-09	8.89e-09	CaO19.1720	C3_01310W	orf19.1720	IRC5	S. cerevisiae homolog IRC5 has role in mitotic recombination	Ortholog(s) have role in mitotic recombination	Ortholog(s) have role in mitotic recombination
CPAR2_302880	440.352	1.00235	0.160484	6.24581	4.22e-10	1.87e-09	CaO19.6680	C5_03680W	FGR27		Biofilm-induced gene in C. albicans	Ortholog(s) have role in cellular response to biotic stimulus, cellular response to starvation and filamentous growth of a population of unicellular organisms in response to biotic stimulus, more	Zn(II)2Cys6 transcription factor; transposon mutation affects filamentous growth; required for yeast cell adherence to silicone substrate; Spider biofilm induced
CPAR2_106570	589.897	1.00159	0.240695	4.16123	3.17e-05	8.33e-05	CaO19.2958	C1_02680C	orf19.2958		Hypothetical protein	Ortholog of C. albicans SC5314 : orf19.2958, C. dubliniensis CD36 : Cd36_02500, Candida tenuis NRRL Y-1498 : CANTEDRAFT_104345 and Debaryomyces hansenii CBS767 : DEHA2F01166g	Planktonic growth-induced gene
CPAR2_205730	1595.4	-1.00135	0.180729	-5.5406	3.01e-08	1.14e-07	CaO19.6423	CR_08550W	orf19.6423	FBP26	S. cerevisiae homolog FBP26 has fructose-2,6-bisphosphate 2-phosphatase activity and has role in glucose metabolic process	Ortholog(s) have fructose-2,6-bisphosphate 2-phosphatase activity, role in glucose metabolic process and cytoplasm localization	Ortholog(s) have fructose-2,6-bisphosphate 2-phosphatase activity, role in glucose metabolic process and cytoplasm localization
CPAR2_803540	1053.68	-1.01006	0.117195	-8.61858	6.78e-18	5.77e-17	CaO19.4811	C1_09470C	orf19.4811	FSF1	Putative tricarboxylate carrier family protein	Ortholog(s) have mitochondrion, plasma membrane localization	Putative tricarboxylate carrier family protein; localized to the mitochondrial membrane
CPAR2_213610	876.594	-1.01082	0.137198	-7.36757	1.74e-13	1.06e-12	CaO19.2115	C2_00170C	orf19.2115	TCD2	Putative molybdopterin-converting factor	Ortholog(s) have tRNA threonylcarbamoyladenosine dehydratase activity, role in cyclic threonylcarbamoyladenosine biosynthetic process and mitochondrial outer membrane localization	Putative molybdopterin-converting factor; fungal-specific (no human or murine homolog)
CPAR2_601460	3203.52	-1.01214	0.112328	-9.01056	2.05e-19	1.92e-18	CaO19.3480	C6_02370C	orf19.3480	RSM23	S. cerevisiae homolog RSM23 has structural constituent of ribosome and localizes to mitochondrial small ribosomal subunit	Ortholog(s) have structural constituent of ribosome activity and mitochondrial small ribosomal subunit localization	Ortholog(s) have structural constituent of ribosome activity and mitochondrial small ribosomal subunit localization
CPAR2_203260	427.517	-1.01294	0.159193	-6.36294	1.98e-10	9.09e-10	CaO19.1848.1	CR_06850C	orf19.1848.1	KSH1	Homolog of S. cerevisiae KSH1	Ortholog of S. cerevisiae : KSH1, C. albicans SC5314 : orf19.1848.1, C. dubliniensis CD36 : Cd36_32390, Candida tenuis NRRL Y-1498 : CANTEDRAFT_116778 and Debaryomyces hansenii CBS767 : DEHA2A10604g	Ortholog of S. cerevisiae : KSH1, C. dubliniensis CD36 : Cd36_32390, C. parapsilosis CDC317 : CPAR2_203260, Candida tenuis NRRL Y-1498 : CANTEDRAFT_116778 and Debaryomyces hansenii CBS767 : DEHA2A10604g
CPAR2_206840	395.724	-1.0132	0.160089	-6.32898	2.47e-10	1.12e-09	CaO19.6246	C1_06650W	orf19.6246	NAT3	S. cerevisiae homolog NAT3 has peptide alpha-N-acetyltransferase activity, has role in N-terminal peptidyl-methionine acetylation, cytoskeleton organization, mitochondrion inheritance and localizes to NatB complex	Ortholog(s) have peptide alpha-N-acetyltransferase activity, role in N-terminal peptidyl-methionine acetylation, cytoskeleton organization, mitochondrion inheritance and NatB complex, cytosol, nucleus localization	Ortholog(s) have peptide alpha-N-acetyltransferase activity, role in N-terminal peptidyl-methionine acetylation, cytoskeleton organization, mitochondrion inheritance and NatB complex, cytosol, nucleus localization
CPAR2_303330	1829.89	-1.01694	0.205048	-4.95955	7.07e-07	2.29e-06	CaO19.1940	C5_01290C	orf19.1940	CAT5	S. cerevisiae homolog CAT5 has role in ubiquinone biosynthetic process and localizes to mitochondrial inner membrane	Ortholog(s) have role in cellular response to cadmium ion, detoxification of cadmium ion, ubiquinone biosynthetic process and mitochondrial inner membrane localization	Ortholog(s) have role in cellular response to cadmium ion, detoxification of cadmium ion, ubiquinone biosynthetic process and mitochondrial inner membrane localization
CPAR2_702070	479.328	-1.02107	0.183978	-5.54992	2.86e-08	1.08e-07	CaO19.612	CR_07870W	orf19.612	AIM32	Hypothetical protein	Ortholog of S. cerevisiae : AIM32, C. albicans SC5314 : orf19.612, C. glabrata CBS138 : CAGL0L01529g, C. dubliniensis CD36 : Cd36_33550 and Candida tenuis NRRL Y-1498 : CANTEDRAFT_114174	Ortholog of S. cerevisiae : AIM32, C. glabrata CBS138 : CAGL0L01529g, C. dubliniensis CD36 : Cd36_33550, C. parapsilosis CDC317 : CPAR2_702070 and Candida tenuis NRRL Y-1498 : CANTEDRAFT_114174
CPAR2_202470	1948.47	-1.02114	0.143011	-7.14032	9.31e-13	5.33e-12	CaO19.4357	CR_03860C	orf19.4357	MGR3	Putative protein similar to S. cerevisiae Mgr3p, a subunit of the i-AAA protease supercomplex that degrades misfolded mitochondrial proteins	Ortholog(s) have misfolded protein binding activity, role in misfolded or incompletely synthesized protein catabolic process and i-AAA complex localization	Putative protein similar to S. cerevisiae Mgr3p, a subunit of the i-AAA protease supercomplex that degrades misfolded mitochondrial proteins
CPAR2_805290	14327.5	-1.02151	0.071343	-14.3182	1.68e-46	4.76e-45	CaO19.6561	C7_01640W	LAT1	LAT1	Putative dihydrolipoamide acetyltransferase component (E2) of pyruvate dehydrogenase complex To correct a sequencing error, a single base has been inserted upstream on Chr 8 resulting in the coordinates of CPAR2_805290 being increased by 1 in CGOB	Dihydrolipoamide acetyltransferase component (E2) of pyruvate dehydrogenase complex; catalyzes the oxidative decarboxylation of pyruvate to acetyl-CoA; present in purified mitochondrial nucleoids	Putative dihydrolipoamide acetyltransferase component (E2) of pyruvate dehydrogenase complex; sumoylation target; Spider biofilm repressed
CPAR2_202450	525.192	-1.02191	0.189679	-5.38757	7.14e-08	2.58e-07	CaO19.467	CR_03890W	orf19.467		Hypothetical protein	Ortholog(s) have sequence-specific DNA binding activity, role in establishment or maintenance of cell type involved in phenotypic switching, positive regulation of phenotypic switching and nucleus localization	Transcription factor; modulator of white-opaque switch; induced in opaque cells; promoter bound by Wor1; overexpression at 25 degr shifts cells to opaque state; deletion stabilizes opaque cells at higher temperatures; Spider biofilm induced
CPAR2_109350	973.235	-1.02297	0.105696	-9.67847	3.72e-22	4.17e-21	CaO19.3348	C1_01580W	orf19.3348	MRPL23	S. cerevisiae homolog MRPL23 has structural constituent of ribosome and localizes to mitochondrial large ribosomal subunit	Ortholog(s) have structural constituent of ribosome activity and mitochondrial large ribosomal subunit localization	Ortholog(s) have structural constituent of ribosome activity and mitochondrial large ribosomal subunit localization
CPAR2_300780	1269	-1.02373	0.149403	-6.85212	7.28e-12	3.84e-11	CaO19.7149	C7_04240C	orf19.7149	ROY1	Hypothetical protein	Ortholog(s) have GTPase inhibitor activity, role in endocytosis, negative regulation of GTPase activity, protein targeting to vacuole and cytoplasm, nucleus localization	Putative GTPase inhibitor; predicted role in endocytosis, protein targeting to vacuole; rat catheter biofilm repressed
CPAR2_101020	17946.1	-1.02467	0.149699	-6.84485	7.66e-12	4.02e-11	CaO19.3911	C5_04270C	SAH1	SAH1	Putative S-adenosyl-L-homocysteine hydrolase	Ortholog(s) have cytosol localization	S-adenosyl-L-homocysteine hydrolase; sulfur amino acid metabolism; antigenic in human; alkaline-, fluconazole-induced expression; Gcn4-regulated; amino acid starvation (3-AT) repressed; flow model biofilm induced; Spider biofilm repressed
CPAR2_401220	607.264	-1.02843	0.157796	-6.51745	7.15e-11	3.46e-10	CaO19.4617	C4_01760W	orf19.4617	MAK3	S. cerevisiae homolog MAK3 has peptide alpha-N-acetyltransferase activity, has role in N-terminal protein amino acid acetylation and localizes to NatC complex	Ortholog(s) have peptide alpha-N-acetyltransferase activity, role in N-terminal protein amino acid acetylation, regulation of protein localization and NatC complex, cytosol, nucleus localization	Predicted peptide alpha-N-acetyltransferase; flow model biofilm induced
CPAR2_105350	1805.29	-1.02986	0.0931463	-11.0563	2.04e-28	3.12e-27	CaO19.6853	C1_04600C	orf19.6853		Hypothetical protein	Ortholog of C. albicans SC5314 : orf19.6853, C. dubliniensis CD36 : Cd36_04350, Candida tenuis NRRL Y-1498 : CANTEDRAFT_114893 and Debaryomyces hansenii CBS767 : DEHA2D13376g	Protein of unknown function; Spider biofilm repressed
CPAR2_501830	808.562	-1.0311	0.104214	-9.89411	4.42e-23	5.19e-22	CaO19.1967	C5_01050C	orf19.1967	IMG1	S. cerevisiae homolog IMG1 has structural constituent of ribosome and localizes to mitochondrial large ribosomal subunit To correct a sequencing error, a single base has been deleted upstream on Chr5 resulting in the coordinates of this gene being decreased by 1 in CGOB	Ortholog(s) have structural constituent of ribosome activity and mitochondrial large ribosomal subunit localization	Ortholog(s) have structural constituent of ribosome activity and mitochondrial large ribosomal subunit localization
CPAR2_106780	442.43	-1.03126	0.145126	-7.10596	1.19e-12	6.77e-12	CaO19.4538	C1_01850C	orf19.4538	RNA15	S. cerevisiae homolog RNA15 has mRNA binding, protein heterodimerization activity, has role in mRNA polyadenylation, mRNA cleavage and localizes to mRNA cleavage factor complex	Ortholog(s) have mRNA binding, protein heterodimerization activity, role in mRNA cleavage, mRNA polyadenylation and mRNA cleavage factor complex localization	Ortholog(s) have mRNA binding, protein heterodimerization activity, role in mRNA cleavage, mRNA polyadenylation and U2 snRNP, mRNA cleavage factor complex localization
CPAR2_300290	640.461	-1.03127	0.108464	-9.50792	1.95e-21	2.08e-20	CaO19.7012	C7_01020C	orf19.7012	MRPS16	S. cerevisiae homolog MRPS16 has structural constituent of ribosome and localizes to mitochondrial small ribosomal subunit	Ortholog(s) have structural constituent of ribosome activity and mitochondrial small ribosomal subunit localization	Ortholog(s) have structural constituent of ribosome activity and mitochondrial small ribosomal subunit localization
CPAR2_601690	230.268	-1.03287	0.186377	-5.5418	2.99e-08	1.13e-07	CaO19.5523	C6_02540C	orf19.5523		Hypothetical protein	Ortholog of C. albicans SC5314 : orf19.5523, C. dubliniensis CD36 : Cd36_62780, Candida tenuis NRRL Y-1498 : CANTEDRAFT_113271 and Debaryomyces hansenii CBS767 : DEHA2A06644g	Ortholog of C. dubliniensis CD36 : Cd36_62780, C. parapsilosis CDC317 : CPAR2_601690, Candida tenuis NRRL Y-1498 : CANTEDRAFT_113271 and Debaryomyces hansenii CBS767 : DEHA2A06644g
CPAR2_205210	2401.74	-1.03559	0.0815493	-12.6989	6e-37	1.25e-35	CaO19.522	CR_04340W	orf19.522	PIM1	Hypothetical protein	Ortholog(s) have ATP-dependent peptidase activity, role in chaperone-mediated protein complex assembly, misfolded or incompletely synthesized protein catabolic process and mitochondrial matrix localization	ATP-dependent Lon protease; role in degradation of misfolded proteins in mitochondria, biogenesis and maintenance of mitochondria; rat catheter biofilm induced
CPAR2_101940	1238.64	-1.03624	0.133234	-7.77758	7.39e-15	5.04e-14	CaO19.3159	C3_01200W	orf19.3159.4	UTP20	Similar to S. cerevisiae Utp20p, which is a putative snoRNA-binding protein	Ortholog(s) have role in cellular response to drug, endonucleolytic cleavage in 5'-ETS of tricistronic rRNA transcript (SSU-rRNA, 5.8S rRNA and LSU-rRNA), more	Putative snoRNA-binding protein; S. cerevisiae Utp20 ortholog; likely essential for growth; repressed in core stress response; mutation confers resistance to 5-fluorocytosine (5-FC) and parnafungin
CPAR2_406640	1397.95	-1.04013	0.103463	-10.0531	8.9e-24	1.09e-22	CaO19.2259	C2_07030C	orf19.2259	MRPL50	Hypothetical protein	Ortholog(s) have structural constituent of ribosome activity and mitochondrial large ribosomal subunit localization	Ortholog(s) have structural constituent of ribosome activity and mitochondrial large ribosomal subunit localization
CPAR2_802570	588.304	-1.04222	0.103917	-10.0293	1.13e-23	1.37e-22	CaO19.2863.1	CR_03010C	orf19.2863.1	ERV1	S. cerevisiae homolog ERV1 has flavin-linked sulfhydryl oxidase activity and has role in cellular iron ion homeostasis, protein import into mitochondrial intermembrane space, cellular response to oxidative stress	Ortholog(s) have flavin-linked sulfhydryl oxidase activity and role in cellular iron ion homeostasis, cellular response to oxidative stress, protein import into mitochondrial intermembrane space	Predicted component of the mitochondrial intermembrane space (IMS), involved in protein import into mitochondrial intermembrane space
CPAR2_603670	1638.11	-1.04502	0.0898683	-11.6284	2.96e-31	5.07e-30	CaO19.4204	C6_00550W	orf19.4204	PET123	S. cerevisiae homolog PET123 has structural constituent of ribosome and localizes to mitochondrial small ribosomal subunit	Ortholog(s) have structural constituent of ribosome activity and mitochondrial small ribosomal subunit localization	Ortholog(s) have structural constituent of ribosome activity and mitochondrial small ribosomal subunit localization
CPAR2_303830	847.402	-1.05037	0.133851	-7.84734	4.25e-15	2.95e-14	CaO19.1961	C5_01090C	orf19.1961		Hypothetical protein	Ortholog(s) have nucleus localization	Planktonic growth-induced gene
CPAR2_206110	620.938	-1.05105	0.099245	-10.5905	3.3e-26	4.64e-25	CaO19.7443	C3_06540C	orf19.7443		Hypothetical protein	Ortholog of C. albicans SC5314 : orf19.7443, C. dubliniensis CD36 : Cd36_86510, Candida tenuis NRRL Y-1498 : CANTEDRAFT_112184 and Debaryomyces hansenii CBS767 : DEHA2F17292g	Ortholog of C. dubliniensis CD36 : Cd36_86510, C. parapsilosis CDC317 : CPAR2_206110, Candida tenuis NRRL Y-1498 : CANTEDRAFT_112184 and Debaryomyces hansenii CBS767 : DEHA2F17292g
CPAR2_104030	1233.6	-1.05172	0.115316	-9.1204	7.48e-20	7.18e-19	CaO19.150	C2_04680W	orf19.150	TIM17	S. cerevisiae homolog TIM17 has protein channel activity, has role in protein import into mitochondrial matrix and localizes to mitochondrial inner membrane presequence translocase complex	Ortholog(s) have protein channel activity, role in mitochondrial genome maintenance, protein import into mitochondrial matrix and mitochondrial inner membrane presequence translocase complex localization	Predicted component of the Translocase of the Inner Mitochondrial membrane (TIM23 complex), involved in protein import into mitochondria
CPAR2_602950	21944.9	-1.05312	0.118957	-8.85295	8.52e-19	7.59e-18	CaO19.3651	C6_00750C	PGK1	PGK1	Putative phosphoglycerate kinase, enzyme of glycolysis	Ortholog(s) have phosphoglycerate kinase activity, role in gluconeogenesis, glycolysis, induction by symbiont of host defense response and cytosol, external side of plasma membrane, hyphal cell wall, mitochondrion, nucleus localization	Phosphoglycerate kinase; localizes to cell wall and cytoplasm; antigenic in murine/human infection; flow model biofilm, Hog1-, Hap43-, GCN-induced; repressed upon phagocytosis; repressed in Spider biofilms by Bcr1, Ndt80, Rob1, Brg1
CPAR2_405080	1474.97	-1.05601	0.102228	-10.3299	5.16e-25	6.87e-24	CaO19.1626	C3_02180C	orf19.1626	DYS1	S. cerevisiae homolog DYS1 has transferase activity, transferring alkyl or aryl (other than methyl) groups, has role in peptidyl-lysine modification to hypusine and localizes to cytoplasm	Ortholog(s) have transferase activity, transferring alkyl or aryl (other than methyl) groups activity, role in peptidyl-lysine modification to hypusine and cytosol, nucleus localization	Deoxyhypusine synthase; catalyzes formation of deoxyhypusine, the first step in hypusine biosynthesis; Spider biofilm repressed
CPAR2_204330	10285.7	-1.06453	0.122998	-8.65484	4.94e-18	4.21e-17	CaO19.6387	CR_08250C	HSP104	HSP104	Heat-shock protein	Ortholog(s) have ADP binding, ATP binding, ATPase activity, coupled, chaperone binding, unfolded protein binding activity	Heat-shock protein; roles in biofilm and virulence; complements chaperone, prion activity in S. cerevisiae; guanidine-insensitive; heat shock/stress induced; repressed in farnesol-treated biofilm; sumoylation target; Spider biofilm induced
CPAR2_101120	6473.89	-1.06546	0.124629	-8.54901	1.24e-17	1.04e-16	CaO19.3959	C5_04730C	SSD1	SSD1	Protein with role in resistance to host antimicrobial peptides	Ortholog(s) have mRNA 5'-UTR binding, translation repressor activity, nucleic acid binding activity	Protein with role in resistance to host antimicrobial peptides; virulence role in murine infection; functional homolog of S. cerevisiae Ssd1p, which suppresses various mutant phenotypes; constitutively expressed and not cell-cycle regulated
CPAR2_300620	276.455	-1.06803	0.173111	-6.16962	6.85e-10	2.99e-09	CaO19.7077	C7_00430W	orf19.7077	FRE7	Putative ferric reductase	Ortholog(s) have ferric-chelate reductase activity, role in copper ion import, iron ion transport and plasma membrane localization	Putative ferric reductase; induced by Mac1 under copper starvation; Plc1-regulated; Rim101-repressed
CPAR2_106530	412.793	-1.07016	0.190337	-5.62245	1.88e-08	7.27e-08	CaO19.2962	C1_02730W	orf19.2962		Hypothetical protein	Ortholog of C. albicans SC5314 : orf19.2962, C. dubliniensis CD36 : Cd36_02530, Candida tenuis NRRL Y-1498 : CANTEDRAFT_116800 and Debaryomyces hansenii CBS767 : DEHA2C01364g	Protein of unknown function; Spider biofilm induced
CPAR2_203410	652.402	-1.0733	0.110502	-9.71293	2.66e-22	2.99e-21	CaO19.639.1	CR_05150W	orf19.639.1	MRPL44	S. cerevisiae homolog MRPL44 has structural constituent of ribosome and localizes to mitochondrial large ribosomal subunit	Ortholog(s) have structural constituent of ribosome activity and mitochondrial large ribosomal subunit localization	Ortholog(s) have structural constituent of ribosome activity and mitochondrial large ribosomal subunit localization
CPAR2_211490	975.131	-1.07446	0.181375	-5.92398	3.14e-09	1.3e-08	CaO19.874	C2_03460C	orf19.874	MGR1	Hap43p-repressed gene in C. albicans	Ortholog(s) have misfolded protein binding activity, role in misfolded or incompletely synthesized protein catabolic process and i-AAA complex localization	Predicted mitochondrial i-AAA protease supercomplex; degrades misfolded mitochondrial proteins; Hap43-repressed gene
CPAR2_103870	712.775	-1.07593	0.143919	-7.47589	7.67e-14	4.86e-13	CaO19.4499	C2_04510W	RIM2	RIM2	Putative mitochondrial carrier protein	Ortholog(s) have pyrimidine nucleotide transmembrane transporter activity, role in mitochondrial genome maintenance, pyrimidine nucleotide transport, transmembrane transport and cytosol, mitochondrion, nucleus, plasma membrane localization	Putative mitochondrial carrier protein; induced by alpha pheromone in SpiderM medium; Spider biofilm induced
CPAR2_503820	329.78	-1.07687	0.172277	-6.2508	4.08e-10	1.82e-09	CaO19.5394.1	C3_00620C	orf19.5394.1	PET191	S. cerevisiae homolog PET191 has role in mitochondrial respiratory chain complex IV assembly and localizes to integral to mitochondrial inner membrane To correct a sequencing error, a single base has been deleted upstream on Chr5 resulting in the coordinates of this gene being decreased by 1 in CGOB	Ortholog(s) have role in mitochondrial respiratory chain complex IV assembly and cytosol, integral to mitochondrial inner membrane, mitochondrial intermembrane space, nucleus localization	Ortholog(s) have role in mitochondrial respiratory chain complex IV assembly and cytosol, integral to mitochondrial inner membrane, mitochondrial intermembrane space, nucleus localization
CPAR2_208100	315.932	-1.07773	0.235068	-4.58475	4.55e-06	1.34e-05	CaO19.1169	C1_11510C	orf19.1169	JID1	S. cerevisiae homolog JID1 localizes to mitochondrion	Ortholog(s) have mitochondrion localization	Putative DnaJ-like molecular chaperone; Spider biofilm induced
CPAR2_205830	3741.95	-1.08341	0.188426	-5.74978	8.94e-09	3.55e-08	CaO19.543	CR_04530W	FUM11	FUM1	Putative fumarate hydratase	Ortholog(s) have fumarate hydratase activity, role in fumarate metabolic process, tricarboxylic acid cycle and cytosol, mitochondrial matrix localization	Fumarate hydratase; induced in high iron; protein in exponential and stationary-phase yeast cells, but higher in stationary phase; rat catheter biofilm repressed
CPAR2_807870	1718.56	-1.08365	0.213513	-5.07535	3.87e-07	1.29e-06	CaO19.6189	C3_07940W	orf19.6189	AIM18	Putative protein of unknown function To correct a sequencing error, a single base has been inserted upstream on Chr 8 resulting in the coordinates of CPAR2_807870 being increased by 1 in CGOB	Ortholog(s) have cytosol, mitochondrion, nucleus localization	Chalcone related protein family; flow model biofilm induced
CPAR2_400420	147.312	-1.08497	0.201285	-5.39022	7.04e-08	2.55e-07					Similar to CPAR2_400560	Ortholog(s) have cytosol, nucleus localization
CPAR2_300990	2054.67	-1.08563	0.0918465	-11.8201	3.07e-32	5.45e-31	CaO19.6565	C7_01600W	orf19.6565	OXA1	S. cerevisiae homolog OXA1 has ribosome binding, membrane insertase activity and has role in mitochondrial proton-transporting ATP synthase complex assembly, protein insertion into mitochondrial membrane from inner side	Ortholog(s) have membrane insertase activity, mitochondrial ribosome binding activity	Conserved mitochondrial inner membrane insertase; mediates insertion of mitochondrial- and nuclear-encoded proteins from the matrix into the inner membrane; Spider biofilm repressed
CPAR2_601250	1519.17	-1.08717	0.0917051	-11.855	2.03e-32	3.61e-31	CaO19.5747	C6_03730C	orf19.5747	MRP4	S. cerevisiae homolog MRP4 has structural constituent of ribosome and localizes to mitochondrial small ribosomal subunit	Ortholog(s) have structural constituent of ribosome activity and mitochondrial small ribosomal subunit localization	Ortholog(s) have structural constituent of ribosome activity and mitochondrial small ribosomal subunit localization
CPAR2_804460	1150.23	-1.08781	0.190554	-5.70868	1.14e-08	4.47e-08	CaO19.4866	C1_10000C	CPP1	MSG5	VH1 family MAPK phosphatase To correct a sequencing error, a single base has been inserted upstream on Chr 8 resulting in the coordinates of CPAR2_804460 being increased by 1 in CGOB	Ortholog(s) have MAP kinase tyrosine/serine/threonine phosphatase activity, protein tyrosine phosphatase activity	VH1 family MAPK phosphatase; regulates Cst20-Hst7-Cek1-Cph1 filamentation pathway; represses yeast-hyphal switch; required for virulence in mice; yeast-enriched; induced by alpha pheromone in SpiderM medium; Spider biofilm induced
CPAR2_805220	166.258	-1.08951	0.188457	-5.78123	7.42e-09	2.96e-08	CaO19.4743	C1_08850C	AFG1		Protein similar to S. cerevisiae Afg1p, which is a putative mitochondrial ATPase of the AAA family To correct a sequencing error, a single base has been inserted upstream on Chr 8 resulting in the coordinates of CPAR2_805220 being increased by 1 in CGOB	Has domain(s) with predicted ATP binding activity	Putative mitochondrial ATPase of the AAA family; similar but not orthologous to S. cerevisiae Afg1; mutant is viable; regulated by Sef1, Sfu1, and Hap43
CPAR2_100790	1130.57	-1.08986	0.101065	-10.7837	4.11e-27	6.09e-26	CaO19.3938	C5_04530W	orf19.3938	RSM26	Putative mitochondrial ribosomal protein of the small subunit	Ortholog(s) have structural constituent of ribosome activity, role in cellular response to drug and mitochondrial small ribosomal subunit localization	Putative mitochondrial ribosomal protein of the small subunit; mutation confers hypersensitivity to 5-fluorocytosine (5-FC), 5-fluorouracil (5-FU), and tubercidin (7-deazaadenosine)
CPAR2_406220	1240.99	-1.10013	0.175191	-6.27957	3.4e-10	1.53e-09	CaO19.1861	C2_07640W	orf19.1861		Late-stage biofilm-induced in C. albicans	Ortholog of C. albicans SC5314 : orf19.1861, C. dubliniensis CD36 : Cd36_21920, Candida tenuis NRRL Y-1498 : CANTEDRAFT_100500 and Debaryomyces hansenii CBS767 : DEHA2F19602g	BAR domain-containing protein, forms heterodimer with Rvs162p that binds liposomes in vitro; flow model biofilm induced
CPAR2_109430	758.794	-1.10185	0.142024	-7.75821	8.61e-15	5.81e-14	CaO19.3357	C1_01680C	orf19.3357	FYV4	S. cerevisiae homolog FYV4 localizes to mitochondrion	Ortholog(s) have mitochondrion localization	Ortholog(s) have mitochondrion localization
CPAR2_208350	262.259	-1.10663	0.208488	-5.30788	1.11e-07	3.94e-07	CaO19.5053	C1_07830C	orf19.5053	ECO1	Homolog of S. cerevisiae ECO1	Ortholog(s) have acetyltransferase activity, chromatin binding activity	Ortholog(s) have acetyltransferase activity, chromatin binding activity
CPAR2_803550	126.952	-1.10823	0.198879	-5.57238	2.51e-08	9.6e-08	CaO19.4812	C1_09480W	orf19.4812	PPT2	Hypothetical protein	Ortholog(s) have holo-[acyl-carrier-protein] synthase activity, role in protein-cofactor linkage and mitochondrion localization	Phosphopantetheine:protein transferase (PPTase); Spider biofilm induced
CPAR2_302140	221.77	-1.11081	0.208926	-5.31679	1.06e-07	3.77e-07	CaO19.3829	C4_04530C	PHR1		Glycosidase of cell surface	Ortholog(s) have glucanosyltransferase activity	Cell surface glycosidase; may act on cell-wall beta-1,3-glucan prior to beta-1,6-glucan linkage; role in systemic, not vaginal virulence (neutral, not low pH); high pH or filamentation induced; Bcr1-repressed in RPMI a/a biofilm
CPAR2_203760	868.86	-1.11136	0.154623	-7.18757	6.6e-13	3.82e-12	CaO19.4862.2	C1_09960W	PET100	PET100	Chaperone that facilitates the assembly of cytochrome c oxidase	Ortholog(s) have unfolded protein binding activity, role in aerobic respiration, mitochondrial respiratory chain complex IV assembly and integral to mitochondrial inner membrane, plasma membrane localization	Chaperone that facilitates the assembly of cytochrome c oxidase; plasma membrane protein
CPAR2_200160	266.498	-1.11285	0.190423	-5.84409	5.09e-09	2.07e-08	CaO19.7646	CR_10630W	orf19.7646	PIH1	Hypothetical protein	Ortholog(s) have role in box C/D snoRNP assembly, protein folding, rRNA processing, regulation of cell size and R2TP complex, cytoplasm, nucleus, small nucleolar ribonucleoprotein complex localization	Ortholog(s) have role in box C/D snoRNP assembly, protein folding, rRNA processing, regulation of cell size and R2TP complex, cytoplasm, nucleus, small nucleolar ribonucleoprotein complex localization
CPAR2_203730	1119.3	-1.11549	0.179149	-6.2266	4.77e-10	2.11e-09	CaO19.4785	C1_09260C	PTC1	PTC1	Putative protein phosphatase of the Type 2C-related family (serine/threonine-specific), similar to S. cerevisiae Ptc1p	Ortholog(s) have protein serine/threonine phosphatase activity	Putative protein phosphatase of the Type 2C-related family (serine/threonine-specific), similar to S. cerevisiae Ptc1p; mutant shows virulence defect
CPAR2_200270	1055.47	-1.11603	0.10092	-11.0586	1.99e-28	3.05e-27	CaO19.7675	CR_10830C	orf19.7675	MRPL25	S. cerevisiae homolog MRPL25 has structural constituent of ribosome and localizes to mitochondrial large ribosomal subunit	Ortholog(s) have structural constituent of ribosome activity and mitochondrial large ribosomal subunit localization	Mitochondrial ribosomal protein of the large subunit; Spider biofilm repressed
CPAR2_106030	745.894	-1.11709	0.131752	-8.47877	2.28e-17	1.87e-16	CaO19.2984	C1_02930C	MST1	MST1	Putative threonine-tRNA ligase	Ortholog(s) have threonine-tRNA ligase activity, role in mitochondrial threonyl-tRNA aminoacylation and mitochondrion localization	Ortholog(s) have role in mitochondrial threonyl-tRNA aminoacylation and mitochondrion localization
CPAR2_302710	868.141	-1.11996	0.103986	-10.7703	4.75e-27	7.03e-26	CaO19.5684	C5_00130C	orf19.5684	MRPL38	S. cerevisiae homolog MRPL38 has structural constituent of ribosome and localizes to mitochondrial large ribosomal subunit	Ortholog(s) have structural constituent of ribosome activity and mitochondrial large ribosomal subunit localization	Ortholog(s) have structural constituent of ribosome activity and mitochondrial large ribosomal subunit localization
CPAR2_500040	24619.8	-1.12591	0.0676086	-16.6534	2.86e-62	1.18e-60	CaO19.3097	C4_07110C	PDA1	PDA1	Putative pyruvate dehydrogenase alpha chain	E1 alpha subunit of the pyruvate dehydrogenase complex; catalyzes the direct oxidative decarboxylation of pyruvate to acetyl-CoA	Putative pyruvate dehydrogenase alpha chain; fluconazole-induced; protein present in exponential and stationary growth phase yeast cultures; Hap43-induced; Spider biofilm repressed
CPAR2_301230	599.943	-1.12966	0.134724	-8.38501	5.07e-17	4.04e-16	CaO19.6503	C7_02120C	orf19.6503	MRP49	Hypothetical protein	Ortholog(s) have structural constituent of ribosome activity, role in mitochondrial translation and mitochondrial large ribosomal subunit localization	Ortholog(s) have structural constituent of ribosome activity, role in mitochondrial translation and mitochondrial large ribosomal subunit localization
CPAR2_209330	1300.91	-1.13375	0.225143	-5.03571	4.76e-07	1.57e-06					Similar to C. albicans orf19.2308	Has domain(s) with predicted 6-phosphofructo-2-kinase activity, ATP binding, catalytic activity and role in fructose 2,6-bisphosphate metabolic process, fructose metabolic process
CPAR2_207830	914.227	-1.13384	0.264469	-4.28725	1.81e-05	4.96e-05	CaO19.673	C1_11290W	orf19.6730		Hypothetical protein	Has domain(s) with predicted FMN binding, catalytic activity, oxidoreductase activity and role in oxidation-reduction process	Has domain(s) with predicted FMN binding, oxidoreductase activity and role in oxidation-reduction process
CPAR2_701290	2052.09	-1.13669	0.182063	-6.2434	4.28e-10	1.9e-09	CaO19.7325	CR_09300C	SCO1	SCO1	Putative copper transporter	Ortholog(s) have copper ion binding activity, role in copper ion transport, protein complex assembly and mitochondrial inner membrane, plasma membrane localization	Putative copper transporter; Hap43p-repressed gene
CPAR2_803720	1679.12	-1.13792	0.0920589	-12.3608	4.26e-35	8.45e-34	CaO19.7485	CR_00490W	orf19.7485	MRPL9	Putative mitochondrial ribosomal protein of the large subunit	Ortholog(s) have mitochondrion localization	Putative mitochondrial ribosomal protein of the large subunit; Hap43p-repressed gene; ortholog of S. cerevisiae MRPL9
CPAR2_804860	1105.55	-1.13871	0.15241	-7.47139	7.94e-14	5.01e-13	CaO19.4841	C1_09760C	SHY1	SHY1	Putative cytochrome c oxidase biosynthesis protein To correct a sequencing error, a single base has been inserted upstream on Chr 8 resulting in the coordinates of CPAR2_804860 being increased by 1 in CGOB	Ortholog(s) have unfolded protein binding activity, role in aerobic respiration, mitochondrial respiratory chain complex IV assembly and integral to membrane, mitochondrial inner membrane, plasma membrane localization	Cytochrome c oxidase biosynthesis protein; transcript regulated by Nrg1 and Mig1
CPAR2_701850	3581.66	-1.13891	0.0999034	-11.4001	4.18e-30	6.88e-29	CaO19.1986	CR_07710W	ARO2	ARO2	Putative chorismate synthase	Ortholog(s) have chorismate synthase activity, riboflavin reductase (NADPH) activity, role in aromatic amino acid family biosynthetic process and cytosol, nucleus localization	Putative chorismate synthase; fungal-specific (no human or murine homolog); protein level decreased in stationary phase yeast cultures; GlcNAc-induced protein
CPAR2_203610	515.638	-1.13993	0.195229	-5.83891	5.25e-09	2.13e-08	CaO19.1168	C1_11520C	ZCF3		Predicted zinc-finger protein	Ortholog(s) have role in cellular response to drug, growth of unicellular organism as a thread of attached cells, regulation of growth of unicellular organism as a thread of attached cells	Zn(II)2Cys6 domain transcription factor; required for filamentous growth, resistance to rapamycin and flucytosine; possibly an essential gene, disruptants not obtained by UAU1 method; Hap43-repressed; Spider and flow model biofilm induced
CPAR2_603020	4338.97	-1.14116	0.0930552	-12.2633	1.43e-34	2.78e-33	CaO19.93	C6_00920W	orf19.93	MIC17	Putative mitochondrial intermembrane space protein	Ortholog(s) have role in aerobic respiration, development of symbiont in host and cytosol, mitochondrial intermembrane space, nucleus localization	Putative mitochondrial intermembrane space protein; colony morphology-related gene regulation by Ssn6; regulated by Sef1, Sfu1, and Hap43; Spider biofilm repressed; rat catheter biofilm induced
CPAR2_403740	1206.36	-1.14245	0.0993101	-11.5039	1.26e-30	2.14e-29	CaO19.1300	C4_03780C	orf19.1300	OMS1	Putative mitochondrial membrane protein	Ortholog(s) have role in filamentous growth and mitochondrial envelope localization	Putative mitochondrial membrane protein; homozygous transposon insertion causes decreased colony wrinkling under filamentous growth-inducing conditions, but does not block true hyphal formation in liquid media
CPAR2_701910	784.509	-1.14651	0.10293	-11.1387	8.13e-29	1.26e-27	CaO19.606	CR_07920W	orf19.606	YLR352W	Hap43p-induced gene in C. albicans	Ortholog(s) have SCF ubiquitin ligase complex localization	Protein of unknown function; Hap43-induced; Spider biofilm induced
CPAR2_404420	534.141	-1.14652	0.177004	-6.47737	9.33e-11	4.46e-10	CaO19.5920	C3_04620C	orf19.5920		Hypothetical protein	Ortholog of C. albicans SC5314 : orf19.5920, C. dubliniensis CD36 : Cd36_84570, Candida tenuis NRRL Y-1498 : CANTEDRAFT_115339 and Debaryomyces hansenii CBS767 : DEHA2G13618g	Ortholog of C. dubliniensis CD36 : Cd36_84570, C. parapsilosis CDC317 : CPAR2_404420, Candida tenuis NRRL Y-1498 : CANTEDRAFT_115339 and Debaryomyces hansenii CBS767 : DEHA2G13618g
CPAR2_405210	1890.35	-1.14758	0.114094	-10.0582	8.45e-24	1.03e-22	CaO19.4079	C2_09170W	SLP2		Protein similar to stomatin mechanoreception protein	Ortholog(s) have mitochondrion localization	Protein similar to stomatin mechanoreception protein
CPAR2_403070	459.804	-1.15003	0.164643	-6.98503	2.85e-12	1.56e-11	CaO19.3777	C4_05020W	orf19.3777	IMG2	S. cerevisiae homolog IMG2 has structural constituent of ribosome and localizes to mitochondrial large ribosomal subunit	Ortholog(s) have structural constituent of ribosome activity and mitochondrial large ribosomal subunit localization	Mitochondrial ribosomal protein of the large subunit; rat catheter biofilm induced
CPAR2_302650	16557.7	-1.15237	0.146591	-7.8611	3.81e-15	2.66e-14	CaO19.979	C5_00190C	FAS1	FAS1	Beta subunit of fatty-acid synthase	Beta subunit of fatty acid synthetase which catalyzes the synthesis of long-chain saturated fatty acids; has acetyltransacylase, dehydratase, enoyl reductase, malonyl transacylase, and palmitoyl transacylase activities	Beta subunit of fatty-acid synthase; multifunctional enzyme; Hap43, fluconazole-induced; amphotericin B, caspofungin repressed; macrophage/pseudohyphal-induced; flow model and Spider biofilm repressed
CPAR2_807770	1041.81	-1.1531	0.120549	-9.56547	1.12e-21	1.2e-20	CaO19.6752	C3_07390C	orf19.6752	RSM10	S. cerevisiae homolog RSM10 has structural constituent of ribosome and localizes to mitochondrial small ribosomal subunit To correct a sequencing error, a single base has been inserted upstream on Chr 8 resulting in the coordinates of CPAR2_807770 being increased by 1 in CGOB	Ortholog(s) have structural constituent of ribosome activity and mitochondrial small ribosomal subunit localization	Ortholog(s) have structural constituent of ribosome activity and mitochondrial small ribosomal subunit localization
CPAR2_105170	1241.72	-1.15516	0.101021	-11.4348	2.8e-30	4.67e-29	CaO19.5201	C1_04370C	orf19.5201	RSM18	Hypothetical protein	Ortholog(s) have structural constituent of ribosome activity and mitochondrial small ribosomal subunit localization	Ortholog(s) have structural constituent of ribosome activity and mitochondrial small ribosomal subunit localization
CPAR2_300720	814.941	-1.15551	0.148826	-7.76416	8.22e-15	5.56e-14	CaO19.2128	C6_04450W	orf19.2128	YLF2	S. cerevisiae homolog YLF2 localizes to mitochondrion	Ortholog(s) have mitochondrion localization	Ortholog(s) have mitochondrion localization
CPAR2_209220	1305.18	-1.15628	0.228186	-5.06728	4.04e-07	1.34e-06	CaO19.2308	C1_11080W	orf19.2308	PFK27	Hap43p-repressed gene in C. albicans	Ortholog(s) have role in fructose 2,6-bisphosphate metabolic process, regulation of glycolysis	Putative 6-phosphofructo-2-kinase; catalyzes synthesis of fructose-2,6-bisphosphate; Hap43-repressed; flow model, rat catheter and Spider biofilm induced
CPAR2_503140	2707	-1.15856	0.0975813	-11.8727	1.64e-32	2.95e-31	CaO19.1669	C3_01760W	AFG3	AFG3	Similar to S. cerevisiae Afg3p, a subunit of the mitochondrial inner membrane m-AAA protease To correct a sequencing error, a single base has been deleted upstream on Chr5 resulting in the coordinates of this gene being decreased by 1 in CGOB	Ortholog(s) have ATPase activity, metallopeptidase activity and role in cytoplasmic translation, protein complex assembly, proteolysis, replicative cell aging, signal peptide processing	Similar to S. cerevisiae Afg3p, a subunit of the mitochondrial inner membrane m-AAA protease; likely to be essential for growth, based on an insertional mutagenesis strategy
CPAR2_300230	1408.42	-1.15893	0.099129	-11.6911	1.42e-31	2.46e-30	CaO19.7019	C7_00950W	YML6	YML6	Putative mitochondrial ribosomal protein	Ortholog(s) have structural constituent of ribosome activity and mitochondrial large ribosomal subunit localization	Putative mitochondrial ribosomal protein; induced upon adherence to polystyrene
CPAR2_107150	330.09	-1.16108	0.223089	-5.20455	1.94e-07	6.71e-07	CaO19.1050	C1_04160C	orf19.1050	YMR087W	Hypothetical protein	Ortholog of S. cerevisiae : YMR087W, C. albicans SC5314 : orf19.1050, C. glabrata CBS138 : CAGL0J01397g, C. dubliniensis CD36 : Cd36_03920 and Pichia stipitis Pignal : PICST_61741	Ortholog of S. cerevisiae : YMR087W, C. glabrata CBS138 : CAGL0J01397g, C. dubliniensis CD36 : Cd36_03920, C. parapsilosis CDC317 : CPAR2_107150 and Pichia stipitis Pignal : PICST_61741
CPAR2_202130	1510.25	-1.16131	0.204739	-5.67217	1.41e-08	5.5e-08	CaO19.508	CR_04210C	QDR1	QDR1	Predicted membrane transporter, member of the drug:proton antiporter (12 spanner) (DHA1) family, major facilitator superfamily (MFS)	Ortholog(s) have drug transmembrane transporter activity, role in drug transmembrane transport and plasma membrane localization	Putative antibiotic resistance transporter; regulated by white-opaque switch, Nrg1, Tup1; Hap43, caspofungin repressed; repressed during chlamydospore formation; flow model biofilm induced; Spider biofilm repressed
CPAR2_104800	674.746	-1.16676	0.137526	-8.48396	2.18e-17	1.79e-16	CaO19.5483	C2_06200C	orf19.5483	GUF1	S. cerevisiae homolog GUF1 has ribosome binding, GTPase activity, has role in positive regulation of translation and localizes to mitochondrial matrix, mitochondrial ribosome	Ortholog(s) have GTPase activity, ribosome binding activity, role in positive regulation of translation and mitochondrial matrix, mitochondrial ribosome localization	Ortholog(s) have GTPase activity, ribosome binding activity, role in positive regulation of translation and mitochondrial matrix, mitochondrial ribosome localization
CPAR2_110470	11145.6	-1.17457	0.090113	-13.0344	7.8e-39	1.73e-37	CaO19.6047	C1_00590W	TUF1	TUF1	Translation elongation factor TU	Mitochondrial translation elongation factor Tu; present in purified mitochondrial nucleoids	Translation elongation factor TU; macrophage/pseudohyphal-induced; repressed upon phagocytosis by murine macrophage; levels decrease in stationary phase cells; Spider biofilm repressed
CPAR2_110480	266.756	-1.18063	0.142568	-8.28114	1.22e-16	9.49e-16	CaO19.6054	C1_00540C	orf19.6054		Hypothetical protein	Ortholog of C. albicans SC5314 : orf19.6054, C. dubliniensis CD36 : Cd36_00470, Candida tenuis NRRL Y-1498 : CANTEDRAFT_109229 and Debaryomyces hansenii CBS767 : DEHA2D09108g	Protein with a Bul1 domain; binds the ubiquitin ligase Rsp5 and is involved in intracellular trafficking of a general amino acid permease Gap1; repressed in an azole-resistant strain overexpressing MDR1; Spider biofilm induced
CPAR2_100060	1610.19	-1.18172	0.181708	-6.50342	7.85e-11	3.78e-10	CaO19.4048	C5_05480W	DES1		Putative delta-4 sphingolipid desaturase	Ortholog(s) have sphingolipid delta-4 desaturase activity, role in sphingosine biosynthetic process and endoplasmic reticulum localization	Putative delta-4 sphingolipid desaturase; planktonic growth-induced gene
CPAR2_804060	12767.3	-1.18202	0.1402	-8.43099	3.43e-17	2.77e-16	CaO19.7466	CR_00640W	ACC1	ACC1	Putative acetyl-coenzyme-A carboxylases To correct a sequencing error, a single base has been inserted upstream on Chr 8 resulting in the coordinates of CPAR2_804060 being increased by 1 in CGOB	Ortholog(s) have acetyl-CoA carboxylase activity, biotin carboxylase activity and role in long-chain fatty acid biosynthetic process, protein import into nucleus, regulation of mitosis	Putative acetyl-coenzyme-A carboxylases; regulated by Efg1; amphotericin B repressed; caspofungin repressed; 5'-UTR intron; gene used for strain identification by multilocus sequence typing; Hap43-induced; flow model biofilm repressed
CPAR2_107280	1004.88	-1.18758	0.177394	-6.69456	2.16e-11	1.1e-10	CaO19.2454	C1_05940W	PHO87	PHO87	Putative phosphate permease	Ortholog(s) have inorganic phosphate transmembrane transporter activity and role in phosphate ion transport, transmembrane transport	Putative phosphate permease; transcript repressed by Rim101 at pH 8; regulated by white-opaque switch; caspofungin repressed; virulence-group-correlated expression; flow model biofilm induced
CPAR2_108530	1770.06	-1.18769	0.164473	-7.22118	5.15e-13	3.02e-12	CaO19.3008	C1_03160C	COQ4	COQ4	Protein with a putative role in coenzyme Q biosynthesis	Ortholog(s) have role in cellular response to cadmium ion, detoxification of cadmium ion, ubiquinone biosynthetic process and mitochondrial inner membrane localization	Protein with a putative role in coenzyme Q biosynthesis; transcriptionally induced by interaction with macrophage; Hap43p-repressed gene
CPAR2_800980	491.943	-1.1902	0.129267	-9.20727	3.35e-20	3.28e-19	CaO19.2822	CR_02630C	orf19.2822	COG2	Hypothetical protein	Ortholog(s) have role in CVT pathway, ER to Golgi vesicle-mediated transport, macroautophagy, peroxisome degradation, retrograde transport, vesicle recycling within Golgi and Golgi transport complex, extrinsic to membrane localization	Essential component of the conserved oligomeric Golgi complex; role in fusion of transport vesicles to Golgi compartments; rat catheter biofilm repressed
CPAR2_207300	1971.81	-1.19148	0.147149	-8.09713	5.63e-16	4.16e-15	CaO19.4907	C1_10360C	orf19.4907	YCR061W	Putative protein of unknown function	Protein of unknown function; expression increased in fluconazole and voriconazole resistant strains	Putative protein of unknown function; Hap43p-repressed gene; increased transcription is observed upon fluphenazine treatment; possibly transcriptionally regulated by Tac1p; induced by nitric oxide; fungal-specific (no human/murine homolog
CPAR2_806390	1218.96	-1.19396	0.2139	-5.58187	2.38e-08	9.11e-08					Hyr/Iff family To correct a sequencing error, a single base has been inserted upstream on Chr 8 resulting in the coordinates of CPAR2_806390 being increased by 1 in CGOB
CPAR2_400610	890.612	-1.19414	0.0938126	-12.729	4.08e-37	8.62e-36	CaO19.4578	C4_02130W	CYT2	CYT2	Cytochrome c1 heme lyase	Ortholog(s) have holocytochrome-c synthase activity, role in cytochrome c-heme linkage and cytosol, mitochondrial intermembrane space, nucleus localization	Cytochrome c1 heme lyase; transcript regulated by Nrg1; induced in high iron
CPAR2_300950	222.35	-1.19465	0.173689	-6.8781	6.07e-12	3.23e-11	CaO19.2907.1	C4_06290W	orf19.2907.1	PCC1	S. cerevisiae homolog PCC1 has chromatin DNA binding, has role in positive regulation of transcription from RNA polymerase II promoter by pheromones and localizes to EKC/KEOPS protein complex, nuclear chromatin	Ortholog(s) have chromatin DNA binding activity, role in positive regulation of transcription from RNA polymerase II promoter by pheromones, threonylcarbamoyladenosine metabolic process and EKC/KEOPS complex, nuclear chromatin localization	Ortholog(s) have chromatin DNA binding activity, role in positive regulation of transcription from RNA polymerase II promoter by pheromones, threonylcarbamoyladenosine metabolic process and EKC/KEOPS complex, nuclear chromatin localization
CPAR2_200870	776.378	-1.19471	0.152615	-7.82827	4.95e-15	3.41e-14	CaO19.6600	CR_09620C	orf19.6600	UPS1	S. cerevisiae homolog UPS1 has role in cardiolipin metabolic process and localizes to extrinsic to mitochondrial inner membrane, mitochondrial intermembrane space	Ortholog(s) have phosphatidic acid transporter activity and role in cardiolipin metabolic process, phospholipid transport, positive regulation of phosphatidylcholine biosynthetic process	Ortholog(s) have phosphatidic acid transporter activity and role in cardiolipin metabolic process, phospholipid transport, positive regulation of phosphatidylcholine biosynthetic process
CPAR2_302510	764.271	-1.19669	0.200927	-5.95584	2.59e-09	1.08e-08	CaO19.2655	C5_03240W	BUB3	BUB3	Protein similar to S. cerevisiae Bub3p, a kinetochore checkpoint component	Ortholog(s) have ubiquitin binding activity, role in mitotic DNA integrity checkpoint and condensed nuclear chromosome kinetochore, mitotic checkpoint complex localization	Protein similar to S. cerevisiae Bub3; a kinetochore checkpoint component; induced by hydroxyurea treatment; flow model biofilm induced; Spider biofilm induced
CPAR2_807400	11825.3	-1.20166	0.130012	-9.24267	2.4e-20	2.39e-19	CaO19.5949	C3_04830C	FAS2	FAS2	Alpha subunit of fatty-acid synthase To correct a sequencing error, a single base has been inserted upstream on Chr 8 resulting in the coordinates of CPAR2_807400 being increased by 1 in CGOB	Alpha subunit of fatty acid synthetase; catalyzes the synthesis of long-chain saturated fatty acids; has the acyl-carrier protein domain and beta-ketoacyl reductase, beta-ketoacyl synthase and self-pantetheinylation activities	Alpha subunit of fatty-acid synthase; required for virulence in mouse systemic infection and rat oropharyngeal infection models; regulated by Efg1; fluconazole-induced; amphotericin B repressed; flow model and Spider biofilm repressed
CPAR2_204700	425.734	-1.20924	0.239839	-5.04188	4.61e-07	1.52e-06	CaO19.6643	CR_05690W	MCT1	MCT1	Putative malonyl-CoA acyl carrier protein acyltransferase	Ortholog(s) have [acyl-carrier-protein] S-malonyltransferase activity, role in aerobic respiration, fatty acid metabolic process and mitochondrion localization	Putative malonyl-CoA acyl carrier protein acyltransferase
CPAR2_602590	4491	-1.21029	0.159899	-7.56908	3.76e-14	2.43e-13	CaO19.3415	C6_01710C	PTK2	PTK2	Putative protein kinase of polyamine import	Ortholog(s) have protein kinase activity and role in G1/S transition of mitotic cell cycle, cellular ion homeostasis, cellular response to drug, polyamine transport, protein phosphorylation, regulation of cell size	Putative protein kinase of polyamine import; mutation confers hypersensitivity to high concentrations of tunicamycin; YPD flow model biofilm induced; rat catheter and Spider biofilm induced
CPAR2_500550	2255.05	-1.21948	0.138844	-8.78305	1.59e-18	1.4e-17	CaO19.1802	C4_05460C	orf19.1802	TPA1	Putative termination and polyadenylation protein	Ortholog(s) have poly(A) RNA binding activity	Putative prolyl hydroxylase family member; regulates Ume6p stability in response to oxygen; inhibited by hypoxia; repressed by prostaglandins; Spider biofilm induced
CPAR2_501620	1026.3	-1.22202	0.156663	-7.80033	6.17e-15	4.23e-14	CaO19.4144	C5_01490C	orf19.4144	YLR253W	Hypothetical protein To correct a sequencing error, a single base has been deleted upstream on Chr5 resulting in the coordinates of this gene being decreased by 1 in CGOB	Ortholog(s) have mitochondrion localization	Predicted protein kinase; clade-associated gene expression
CPAR2_202460	623.596	-1.22397	0.154942	-7.89955	2.8e-15	1.97e-14	CaO19.4358	CR_03870W	orf19.4358	YDL157C	Putative protein of unknown function	Ortholog(s) have mitochondrion localization	Putative protein of unknown function; Hap43p-repressed gene; S. cerevisiae ortholog YDL157C localizes to mitochondria
CPAR2_207810	6100.31	-1.22862	0.104106	-11.8016	3.83e-32	6.74e-31	CaO19.675	C1_11270W	orf19.6751		Similar to cell wall proteins	Ortholog of C. albicans SC5314 : orf19.675, C. dubliniensis CD36 : Cd36_10570, Candida tenuis NRRL Y-1498 : cten_CGOB_00170 and Lodderomyces elongisporus NRLL YB-4239 : LELG_00915	Cell wall protein; induced in core stress response and core caspofungin response; iron-regulated; amphotericin B, ketoconazole, and hypoxia induced; regulated by Cyr1, Ssn6; induced in oralpharyngeal candidasis; Spider biofilm repressed
CPAR2_600590	618.231	-1.23276	0.253574	-4.86155	1.16e-06	3.67e-06	CaO19.716	CR_06500C	orf19.716		Hap43p-induced gene in C. albicans	Ortholog of C. albicans SC5314 : orf19.716, C. dubliniensis CD36 : Cd36_32000, Candida tenuis NRRL Y-1498 : CANTEDRAFT_115558 and Lodderomyces elongisporus NRLL YB-4239 : LELG_03272	Protein of unknown function; Hap43-induced; regulated by Nrg1, Tup1; repressed by alpha pheromone in SpiderM medium; Spider biofilm induced; Bcr1-repressed in RPMI a/a biofilms
CPAR2_802930	2705.52	-1.23375	0.106635	-11.5698	5.86e-31	1e-29	CaO19.2524	CR_01390W	MGE1	MGE1	Putative mitochondrial matrix cochaperone	Mitochondrial matrix cochaperone; acts as a nucleotide release factor; role in protein translocation and folding	Putative mitochondrial matrix cochaperone; macrophage/pseudohyphal-repressed
CPAR2_601140	308.248	-1.23387	0.140382	-8.78936	1.5e-18	1.32e-17	CaO19.5607	C6_03200W	orf19.5607		Hypothetical protein	Ortholog of C. albicans SC5314 : orf19.5607, C. dubliniensis CD36 : Cd36_63860, Candida tenuis NRRL Y-1498 : CANTEDRAFT_92714 and Debaryomyces hansenii CBS767 : DEHA2A06072g	Ortholog of C. dubliniensis CD36 : Cd36_63860, C. parapsilosis CDC317 : CPAR2_601140, Candida tenuis NRRL Y-1498 : CANTEDRAFT_92714 and Debaryomyces hansenii CBS767 : DEHA2A06072g
CPAR2_802340	799.611	-1.23406	0.105088	-11.743	7.67e-32	1.35e-30	CaO19.2415	CR_03110W	orf19.2415	MSE1	S. cerevisiae homolog MSE1 has role in mitochondrial translation and localizes to mitochondrion	Ortholog(s) have role in mitochondrial translation and mitochondrion localization	Ortholog(s) have role in mitochondrial translation and mitochondrion localization
CPAR2_701300	726.781	-1.23689	0.142812	-8.66097	4.68e-18	4e-17					Hypothetical protein	Has domain(s) with predicted oxidoreductase activity and role in oxidation-reduction process
CPAR2_600600	825.151	-1.23709	0.207116	-5.97293	2.33e-09	9.77e-09	CaO19.715	CR_06510W	orf19.715		Hap43p-induced gene in C. albicans	Ortholog of C. albicans SC5314 : orf19.715, C. dubliniensis CD36 : Cd36_32010, Candida tenuis NRRL Y-1498 : CANTEDRAFT_113555 and Debaryomyces hansenii CBS767 : DEHA2F27258g	Protein of unknown function; Hap43-induced; rat catheter and Spider biofilm induced
CPAR2_209780	2664.57	-1.2372	0.150341	-8.22927	1.88e-16	1.44e-15	CaO19.4118	C2_06020W	CNT		CNT family H(+)/nucleoside symporter	Ortholog(s) have drug transmembrane transporter activity, nucleoside transmembrane transporter activity, against a concentration gradient, symporter activity and role in cellular response to drug, drug transport, nucleoside transport	CNT family H(+)/nucleoside symporter; transports adenosine, uridine, inosine, guanosine, tubercidin; variant alleles for high/low-affinity isoforms; S or G at residue 328 affects specificity; Spider, flow model biofilm induced
CPAR2_804840	188.994	-1.23816	0.170022	-7.2823	3.28e-13	1.97e-12	CaO19.4843	C1_09780C	orf19.4843	FRE8	S. cerevisiae homolog FRE8 has oxidoreductase activity, oxidizing metal ions and has role in cellular metal ion homeostasis To correct a sequencing error, a single base has been inserted upstream on Chr 8 resulting in the coordinates of CPAR2_804840 being increased by 1 in CGOB	Ortholog(s) have oxidoreductase activity, oxidizing metal ions activity and role in cellular metal ion homeostasis	Putative iron/copper reductas; involved in iron homeostasis; rat catheter and Spider biofilm induced
CPAR2_303870	1665.44	-1.23952	0.106187	-11.6731	1.75e-31	3.02e-30	CaO19.1956	C5_01140C	orf19.1956	MSC6	Hypothetical protein	Ortholog(s) have role in reciprocal meiotic recombination and mitochondrion localization	Ortholog(s) have role in reciprocal meiotic recombination and mitochondrion localization
CPAR2_210020	1754.93	-1.24244	0.088384	-14.0573	6.94e-45	1.87e-43	CaO19.3532	C2_05000C	MRPL10	MRPL10	Putative mitochondrial large subunit ribosomal protein	Ortholog(s) have structural constituent of ribosome activity and mitochondrial large ribosomal subunit, nucleolus localization	Putative mitochondrial large subunit ribosomal protein; colony morphology-related gene regulation by Ssn6
CPAR2_105050	18312.5	-1.24352	0.108997	-11.4088	3.78e-30	6.24e-29	CaO19.1896	C2_07380W	SSC1	SSC1	Heat shock protein	Ortholog(s) have ATPase activity, enzyme regulator activity and role in positive regulation of endodeoxyribonuclease activity, protein import into mitochondrial matrix, protein refolding, protein unfolding	Heat shock protein; at yeast-form cell surface, not hyphae; antigenic; Gcn4-regulated; induced by amino acid starvation (3-AT) or by adherence to polystyrene; macrophage-repressed; sumoylation target; possibly essential
CPAR2_502690	872.615	-1.24806	0.132938	-9.38827	6.1e-21	6.33e-20	CaO19.3950	C5_04650C	MSM1	MSM1	Mitochondrial methionyl-tRNA synthetase (MetRS) To correct a sequencing error, a single base has been deleted upstream on Chr5 resulting in the coordinates of this gene being decreased by 1 in CGOB	Ortholog(s) have methionine-tRNA ligase activity, role in methionyl-tRNA aminoacylation and mitochondrion localization	Mitochondrial methionyl-tRNA synthetase (MetRS); functionally complements methionine auxotrophy of an E. coli MetRS mutant; transcript regulated by Nrg1; flow model biofilm induced
CPAR2_104440	1434.15	-1.24806	0.17341	-7.19715	6.15e-13	3.58e-12	CaO19.1225	C2_06690C	PEX22		Putative peroxin	Ortholog of C. albicans SC5314 : orf19.1225/PEX22, C. dubliniensis CD36 : Cd36_20990, Candida tenuis NRRL Y-1498 : CANTEDRAFT_113444 and Debaryomyces hansenii CBS767 : DEHA2F01386g	Putative peroxin
CPAR2_302480	8420.8	-1.24899	0.0705886	-17.694	4.66e-70	2.28e-68	CaO19.2651	C5_03280W	CAM1-1		Putative translation elongation factor	Ortholog(s) have cytosol localization	Putative translation elongation factor; downregulated upon phagocytosis by murine macrophages; Hap43-induced gene; Spider biofilm repressed
CPAR2_403460	1776.13	-1.25007	0.117735	-10.6176	2.47e-26	3.51e-25	CaO19.3367	C4_03410W	orf19.3367	MRPL22	S. cerevisiae homolog MRPL22 has structural constituent of ribosome and localizes to mitochondrial large ribosomal subunit	Ortholog(s) have structural constituent of ribosome activity and mitochondrial large ribosomal subunit localization	Ortholog(s) have structural constituent of ribosome activity and mitochondrial large ribosomal subunit localization
CPAR2_104970	344.252	-1.25497	0.143392	-8.75203	2.1e-18	1.83e-17	CaO19.2201	C2_07800W	orf19.2201	CBP6	S. cerevisiae homolog CBP6 localizes to mitochondrion	Ortholog(s) have ribosome binding activity, role in mitochondrial respiratory chain complex III assembly, positive regulation of mitochondrial translation and mitochondrial ribosome localization	Ortholog(s) have ribosome binding activity, role in mitochondrial respiratory chain complex III assembly, positive regulation of mitochondrial translation and mitochondrial ribosome localization
CPAR2_800360	7687.46	-1.25565	0.0878441	-14.2941	2.38e-46	6.7e-45	CaO19.7498	CR_00360C	LEU1	LEU1	3-isopropylmalate dehydratase	Ortholog(s) have 3-isopropylmalate dehydratase activity, role in leucine biosynthetic process and cytosol localization	3-isopropylmalate dehydratase; antigenic in humans; repressed in hyphae; alkaline repressed; upregulated by human whole blood or PMNs; regulated by Sef1, Sfu1, and Hap43; rat catheter biofilm induced, Spider biofilm repressed
CPAR2_105820	838.309	-1.25725	0.11078	-11.3491	7.5e-30	1.22e-28	CaO19.6062	C1_00460W	orf19.6062	MGR2	Membrane-localized protein	Ortholog(s) have role in protein import into mitochondrial matrix and mitochondrial inner membrane presequence translocase complex, plasma membrane localization	Putative TIM23 translocase complex subunit; membrane-localized; Hap43-repressed
CPAR2_108100	3543.22	-1.25882	0.117954	-10.6721	1.37e-26	1.99e-25	CaO19.51	C1_04970W	orf19.519	CLU1	Hypothetical protein	Ortholog(s) have role in mitochondrion organization, translational initiation and eukaryotic translation initiation factor 3 complex localization	Ortholog(s) have role in mitochondrion organization, translational initiation and eukaryotic translation initiation factor 3 complex localization
CPAR2_808250	1024.55	-1.25961	0.0948816	-13.2756	3.21e-40	7.47e-39	CaO19.6731	C3_07590W	orf19.6731		Hypothetical protein To correct a sequencing error, a single base has been inserted upstream on Chr 8 resulting in the coordinates of CPAR2_808250 being increased by 1 in CGOB	Ortholog of C. albicans SC5314 : orf19.6731, C. dubliniensis CD36 : Cd36_87470, Candida tenuis NRRL Y-1498 : CANTEDRAFT_116900 and Debaryomyces hansenii CBS767 : DEHA2F07106g	Protein of unknown function; repressed by alpha pheromone in SpiderM medium; Spider biofilm induced
CPAR2_806770	1025.42	-1.26862	0.0887698	-14.2911	2.49e-46	6.97e-45	CaO19.7386	C3_06050C	orf19.7386	MBA1	S. cerevisiae homolog MBA1 has ribosome binding and has role in inner mitochondrial membrane organization, aerobic respiration, protein insertion into mitochondrial membrane from inner side To correct a sequencing error, a single base has been inserted upstream on Chr 8 resulting in the coordinates of CPAR2_806770 being increased by 1 in CGOB	Ortholog(s) have ribosome binding activity	Ortholog(s) have ribosome binding activity
CPAR2_110180	909.646	-1.27085	0.124476	-10.2096	1.8e-24	2.29e-23	CaO19.6028	C1_00780C	HGC1	CLN2	Putative G1 cyclin-related protein	Ortholog(s) have cyclin-dependent protein serine/threonine kinase regulator activity	Hypha-specific G1 cyclin-related protein involved in regulation of morphogenesis, biofilm formation; Cdc28-Hgc1 maintains Cdc11 S394 phosphorylation during hyphal growth; required for virulence in mice; regulated by Nrg1, Tup1, farnesol
CPAR2_704040	549.881	-1.27885	0.132693	-9.63762	5.55e-22	6.13e-21	CaO19.1336.2	C7_03380W	orf19.1336.2	CMC2	S. cerevisiae homolog CMC2 has role in mitochondrial respiratory chain complex assembly and localizes to mitochondrial intermembrane space, nucleus	Ortholog(s) have role in mitochondrial respiratory chain complex assembly and mitochondrial intermembrane space, nucleus localization	Ortholog(s) have role in mitochondrial respiratory chain complex assembly and mitochondrial intermembrane space, nucleus localization
CPAR2_704140	505.11	-1.27916	0.196981	-6.49383	8.37e-11	4e-10	CaO19.5134	C7_03210W	orf19.5134		Hypothetical protein	Ortholog of C. albicans SC5314 : orf19.5134, C. dubliniensis CD36 : Cd36_72870, Lodderomyces elongisporus NRLL YB-4239 : LELG_05208 and Candida orthopsilosis Co 90-125 : CORT_0G04320	Ortholog of C. parapsilosis CDC317 : CPAR2_704140, C. dubliniensis CD36 : Cd36_72870, Lodderomyces elongisporus NRLL YB-4239 : LELG_05208 and Candida orthopsilosis Co 90-125 : CORT_0G04320
CPAR2_304140	709.756	-1.28815	0.121083	-10.6386	1.97e-26	2.84e-25	CaO19.954	C5_00350C	orf19.954	XDJ1	Hap43p-repressed gene in C. albicans	Ortholog(s) have ATPase activator activity, role in protein import into mitochondrial matrix and endoplasmic reticulum, integral to mitochondrial outer membrane, nucleus localization	Putative DnaJ-like chaperone; Hap43-repressed gene
CPAR2_303020	907.309	-1.29521	0.10236	-12.6534	1.07e-36	2.22e-35	CaO19.1108	C5_03860W	HAM1	HAM1	Putative deoxyribonucleoside triphosphate pyrophosphohydrolase	Ortholog(s) have GTP diphosphatase activity, ITP diphosphatase activity, UTP diphosphatase activity, XTP diphosphatase activity, dATP pyrophosphohydrolase activity and dCTP diphosphatase activity, more	Putative deoxyribonucleoside triphosphate pyrophosphohydrolase; caspofungin repressed; regulated by Gcn2p and Gcn4p
CPAR2_700360	3213.6	-1.29791	0.0751714	-17.266	8.49e-67	3.93e-65	CaO19.7215.3	C1_14090W	orf19.7215.3	HSP10	S. cerevisiae homolog HSP10 has chaperone binding, unfolded protein binding, has role in protein refolding and localizes to mitochondrial matrix	Ortholog(s) have chaperone binding, unfolded protein binding activity, role in protein refolding and mitochondrial matrix localization	Ortholog(s) have chaperone binding, unfolded protein binding activity, role in protein refolding and mitochondrial matrix localization
CPAR2_804900	2756.77	-1.30426	0.108533	-12.0172	2.89e-33	5.39e-32	CaO19.4836	C1_09720W	URA1	URA1	Putative dihydroorotate dehydrogenase To correct a sequencing error, a single base has been inserted upstream on Chr 8 resulting in the coordinates of CPAR2_804900 being increased by 1 in CGOB	Ortholog(s) have dihydroorotate dehydrogenase activity, dihydroorotate oxidase (fumarate) activity, role in 'de novo' pyrimidine nucleobase biosynthetic process and extrinsic to membrane, mitochondrion localization	Dihydroorotate dehydrogenase; de novo pyrimidine biosynthesis; regulated by yeast-hypha switch, Nrg1/Mig1/Tup1; flow model biofilm induced; rat catheter and Spider biofilm repressed
CPAR2_203480	6032.29	-1.30877	0.102887	-12.7204	4.55e-37	9.58e-36	CaO19.5021	C1_13830C	PDX1	PDX1	Pyruvate dehydrogenase complex protein X, an essential component of the mitochondrial pyruvate dehydrogenase complex which is involved in the respiratory pathway	Ortholog(s) have structural molecule activity, role in acetyl-CoA biosynthetic process from pyruvate, filamentous growth, single-species biofilm formation on inanimate substrate and mitochondrial pyruvate dehydrogenase complex localization	Pyruvate dehydrogenase complex protein X; essential component of the mitochondrial pyruvate dehydrogenase complex; role in the respiratory pathway; protein present in exponential and stationary growth phase yeast; Spider biofilm repressed
CPAR2_700880	1158.45	-1.31512	0.0960469	-13.6925	1.13e-42	2.83e-41	CaO19.4766	C1_09090C	ARG81	ARG81	Putative transcription factor with zinc cluster DNA-binding motif	Ortholog(s) have transcription cofactor activity	Zn(II)2Cys6 transcription factor; required for utilization of ornithine as a nitrogen source and for wild-type resistance to caffeine; required for yeast cell adherence to silicone substrate
CPAR2_206490	10808.2	-1.31565	0.126662	-10.387	2.84e-25	3.82e-24	CaO19.3554	C2_05250C	AAT1	AAT1	Putative aspartate aminotransferase	Ortholog(s) have role in aspartate biosynthetic process, chronological cell aging, replicative cell aging and mitochondrion localization	Aspartate aminotransferase; soluble protein in hyphae; macrophage-induced protein; alkaline upregulated; amphotericin B repressed; gene used for strain identification by multilocus sequence typing; farnesol-, Hap43p-induced; GlcNAc-induced
CPAR2_401230	38007.1	-1.31715	0.124735	-10.5597	4.58e-26	6.36e-25	CaO19.4618	C4_01750C	FBA1	FBA1	Putative fructose-bisphosphate aldolase, enzyme of glycolysis	Ortholog(s) have fructose-bisphosphate aldolase activity, role in gluconeogenesis, glycolysis, induction by symbiont of host defense response and cell surface, cytosol, hyphal cell wall, mitochondrion, nucleus, plasma membrane localization	Fructose-bisphosphate aldolase; glycolytic enzyme; antigenic in murine/human infection; regulated by yeast-hypha switch; induced by Efg1, Gcn4, Hog1, fluconazole; phagocytosis-repressed; flow model biofilm induced; Spider biofilm repressed
CPAR2_101160	1764.19	-1.31968	0.171247	-7.70625	1.3e-14	8.63e-14					Hypothetical protein	Ortholog of Candida orthopsilosis Co 90-125 : CORT_0F01250
CPAR2_207860	5117.8	-1.32109	0.134435	-9.827	8.61e-23	1e-21					similar to C. albicans orf19.675
CPAR2_202900	480.879	-1.32353	0.201202	-6.57815	4.76e-11	2.35e-10	CaO19.4967	C1_13410W	COX19	COX19	Putative cytochrome c oxidase assembly protein	Ortholog(s) have copper ion binding activity, role in metal ion transport, mitochondrial respiratory chain complex IV assembly and cytosol, mitochondrial intermembrane space, nucleus localization	Putative cytochrome c oxidase assembly protein; Plc1-regulated; rat catheter biofilm induced
CPAR2_704230	967.674	-1.32994	0.0999328	-13.3084	2.07e-40	4.85e-39	CaO19.5161	C7_03000C	orf19.5161	MRPL49	S. cerevisiae homolog MRPL49 has structural constituent of ribosome and localizes to mitochondrial large ribosomal subunit	Ortholog(s) have structural constituent of ribosome activity and mitochondrial large ribosomal subunit localization	Ortholog(s) have structural constituent of ribosome activity and mitochondrial large ribosomal subunit localization
CPAR2_805860	807.699	-1.33154	0.161462	-8.24674	1.63e-16	1.25e-15	CaO19.1617	C3_02290W	orf19.1617	YDR282C	Protein similar to S. cerevisiae Ydr282cp To correct a sequencing error, a single base has been inserted upstream on Chr 8 resulting in the coordinates of CPAR2_805860 being increased by 1 in CGOB	Ortholog(s) have role in cellular response to biotic stimulus, cellular response to starvation and filamentous growth of a population of unicellular organisms in response to biotic stimulus, more	Protein similar to S. cerevisiae Ydr282cp; transposon mutation affects filamentous growth; Hap43p-repressed gene
CPAR2_211810	16955.8	-1.33608	0.116869	-11.4323	2.88e-30	4.77e-29	CaO19.903	C2_03270W	GPM1	GPM1	Phosphoglycerate mutase	Ortholog(s) have 2,3-bisphosphoglycerate-dependent phosphoglycerate mutase activity and role in gluconeogenesis, glycolysis, interaction with host	Phosphoglycerate mutase; surface protein that binds host complement Factor H and FHL-1; antigenic; fluconazole, or amino acid starvation (3-AT) induced, farnesol-repressed; Hap43, flow model biofilm induced; Spider biofilm repressed
CPAR2_208660	705.554	-1.34805	0.145253	-9.2807	1.68e-20	1.69e-19	CaO19.2794	C1_07510W	orf19.2794	YBL036C	Putative non-specific single-domain racemase	Ortholog(s) have pyridoxal phosphate binding activity and cytosol, nucleus localization	Putative non-specific single-domain racemase; regulated by Gcn4p; repressed in response to amino acid starvation (3-AT treatment); alkaline upregulated; macrophage-induced protein
CPAR2_702190	730.169	-1.35634	0.133353	-10.171	2.67e-24	3.38e-23	CaO19.6406	CR_08400C	orf19.6406	SWS2	S. cerevisiae homolog SWS2 has role in regulation of sporulation resulting in formation of a cellular spore and localizes to cytoplasm	Ortholog(s) have role in regulation of sporulation resulting in formation of a cellular spore and cytosol, mitochondrion, nucleus localization	Ortholog(s) have role in regulation of sporulation resulting in formation of a cellular spore and cytosol, mitochondrial ribosome, nucleus localization
CPAR2_213840	365.962	-1.35748	0.217286	-6.24745	4.17e-10	1.86e-09	CaO19.2006.1	C2_01180W	COX17	COX17	Putative copper metallochaperone	Ortholog(s) have copper chaperone activity, role in intracellular copper ion transport, mitochondrial respiratory chain complex IV assembly and cytosol, mitochondrial intermembrane space localization	Putative copper metallochaperone; Hap43p-repressed gene; rat catheter biofilm induced; Spider biofilm induced
CPAR2_204710	9534.9	-1.35835	0.130146	-10.4371	1.68e-25	2.27e-24	CaO19.2364	CR_07010W	MIS11	MIS1	Similar to precursor of mitochondrial C1-tetrahydrofolate synthase	Ortholog(s) have formate-tetrahydrofolate ligase activity, methenyltetrahydrofolate cyclohydrolase activity, methylenetetrahydrofolate dehydrogenase (NADP+) activity, single-stranded DNA binding activity	Predicted mitochondrial C1-tetrahydrofolate synthase precursor; putative protein of glycine catabolism; repressed by Efg1; fluconazole-induced; stationary phase enriched protein; rat catheter and Spider biofilm repressed
CPAR2_807610	242.102	-1.35899	0.173783	-7.82005	5.28e-15	3.63e-14	CaO19.1654	C3_01940C	orf19.1654		Hypothetical protein To correct a sequencing error, a single base has been inserted upstream on Chr 8 resulting in the coordinates of CPAR2_807610 being increased by 1 in CGOB	Has domain(s) with predicted integral to membrane localization	Predicted membrane protein; induced by prostaglandins
CPAR2_400970	3628.98	-1.36704	0.210065	-6.50769	7.63e-11	3.68e-10	CaO19.4631	C4_01530C	ERG251		C-4 sterol methyl oxidase with a role in ergosterol biosynthesis	Ortholog(s) have plasma membrane localization	C-4 sterol methyl oxidase; role in ergosterol biosynthesis; Hap43-induced; ketoconazole-induced; amphotericin B, caspofungin repressed; possibly essential gene, disruptants not obtained by UAU1 method; Spider biofilm repressed
CPAR2_200730	1472.75	-1.36926	0.115971	-11.8069	3.59e-32	6.35e-31	CaO19.7577	CR_10010C	MSS51	MSS51	Putative mRNA maturation factor	Ortholog(s) have translation regulator activity and role in mitochondrial respiratory chain complex IV biogenesis, positive regulation of mitochondrial translation	Putative mRNA maturation factor; fungal-specific (no human or murine homolog)
CPAR2_210410	376.143	-1.38406	0.208443	-6.64001	3.14e-11	1.58e-10	CaO19.4445	C1_07220W	orf19.4445		Protein of unknown function	Ortholog(s) have role in filamentous growth	Protein of unknown function; Plc1p-regulated; expression induced early upon infection of reconstituted human epithelium (RHE), while expression of the C. dubliniensis ortholog is not; mutant is viable; Spider biofilm induced
CPAR2_213940	5286.94	-1.40882	0.138694	-10.1578	3.06e-24	3.84e-23	CaO19.1996	C2_01270W	CHA1		Similar to catabolic serine/threonine dehydratases	Putative serine and threonine ammonia lyase; similar but not orthologous to S. cerevisiae Cha1; not predicted to be present in mitochondrial nucleoids	Similar to catabolic ser/thr dehydratases; repressed by Rim101; induced in low iron; regulated on white-opaque switch; filament induced; Tn mutation affects filamentation; flow model biofilm induced; Spider biofilm repressed
CPAR2_203040	11798	-1.41059	0.0960737	-14.6824	8.36e-49	2.55e-47	CaO19.717	CR_06490C	HSP60	HSP60	Heat shock protein	Mitochondrial chaperonin; required for folding of precursor polypeptides and complex assembly; prevents aggregation and mediates protein refolding after heat shock	Heat shock protein; soluble in hyphae; regulated by Nrg1 and by iron; induced in high iron; heavy metal (cadmium) stress-induced; sumoylation target; protein present in exponential and stationary phase cells; Hap43-repressed
CPAR2_106960	11568.8	-1.41563	0.0869832	-16.2747	1.49e-59	6.04e-58	CaO19.1064	C1_04290C	ACS2	ACS2	Putative Acetyl-CoA synthetase	Ortholog(s) have acetate-CoA ligase activity, acid-ammonia (or amide) ligase activity, role in acetyl-CoA biosynthetic process, histone acetylation, replicative cell aging and cytosol, nucleolus localization	Acetyl-CoA synthetase; antigenic during human and murine infection; induced by Efg1; macrophage-induced protein; soluble protein in hyphae; gene contains intron; flow model and Spider biofilm repressed
CPAR2_103490	2673.4	-1.4173	0.113994	-12.4331	1.73e-35	3.44e-34	CaO19.276	C3_02850C	orf19.2760	ATF2	Putative plasma membrane-associated protein	Ortholog(s) have alcohol O-acetyltransferase activity, role in acetate ester metabolic process, response to toxic substance, sterol acetylation and integral to endoplasmic reticulum membrane, plasma membrane localization	Plasma membrane-associated protein; upregulated in an azole-resistant strain that overexpresses MDR1; Hap43-repressed; Spider biofilm induced
CPAR2_300830	651.594	-1.42101	0.13892	-10.229	1.47e-24	1.89e-23	CaO19.6563.1	C7_01610W	orf19.6563.1	COA3	S. cerevisiae homolog RRG10 has role in negative regulation of mitochondrial translation, mitochondrial respiratory chain complex IV assembly and localizes to mitochondrial inner membrane	Ortholog(s) have role in mitochondrial respiratory chain complex IV assembly, negative regulation of mitochondrial translation and integral to mitochondrial inner membrane localization	Ortholog(s) have role in mitochondrial respiratory chain complex IV assembly, negative regulation of mitochondrial translation and integral to mitochondrial inner membrane localization
CPAR2_210340	714.343	-1.42384	0.125313	-11.3623	6.45e-30	1.06e-28	CaO19.1483	C2_01720C	orf19.1483	CMC1	Hypothetical protein	Ortholog(s) have copper ion binding activity, role in mitochondrial respiratory chain complex IV assembly and extrinsic to mitochondrial inner membrane, mitochondrial intermembrane space localization	Ortholog(s) have copper ion binding activity, role in mitochondrial respiratory chain complex IV assembly and extrinsic to mitochondrial inner membrane, mitochondrial intermembrane space localization
CPAR2_808820	636.306	-1.42876	0.230873	-6.1885	6.07e-10	2.66e-09	CaO19.6800	C3_07010W	POS5	POS5	Protein similar to S. cerevisiae Pos5p, a mitochondrial NADH kinase involved in the oxidative stress response To correct a sequencing error, a single base has been inserted upstream on Chr 8 resulting in the coordinates of CPAR2_808820 being increased by 1 in CGOB	Ortholog(s) have NADH kinase activity, role in NADP biosynthetic process, cellular response to oxidative stress and mitochondrial matrix localization	Protein similar to S. cerevisiae Pos5p, a mitochondrial NADH kinase involved in the oxidative stress response; planktonic growth-induced gene; likely to be essential for growth, based on an insertional mutagenesis strategy
CPAR2_204260	5462.52	-1.42916	0.142401	-10.0361	1.06e-23	1.28e-22	CaO19.734	CR_07150W	orf19.7345	GLK1	Putative glucokinase	Ortholog(s) have fructokinase activity, glucokinase activity, mannokinase activity and role in fructose 6-phosphate metabolic process, glucose 6-phosphate metabolic process, glucose import, glycolysis, mannose metabolic process	Putative glucokinase; transcript regulated upon yeast-hyphal switch; Efg1 regulated; fluconazole-induced; induced in core stress response; colony morphology-related gene regulation by Ssn6; GlcNAc-induced protein
CPAR2_603530	2930.62	-1.43364	0.0804573	-17.8186	5.07e-71	2.53e-69	CaO19.1193	C6_00330C	GNP1	AGP1	Protein similar to asparagine and glutamine permease	Ortholog(s) have L-proline transmembrane transporter activity and role in amino acid transport, transmembrane transport	Similar to asparagine and glutamine permease; fluconazole, caspofungin induced; regulated by Nrg1, Mig1, Tup1, Gcn2, Gcn4, and alkaline regulated by Rim101; repressed during chlamydospore formation; rat catheter, flow model biofilm induced
CPAR2_212700	1766.66	-1.4395	0.160858	-8.94886	3.59e-19	3.31e-18	CaO19.1826	C1_06230C	MDM34	MDM34	Putative transcription factor with zinc finger DNA-binding motif	Ortholog(s) have role in mitochondrion organization, phospholipid transport and ERMES complex localization	Putative zinc finger transcription factor; macrophage-downregulated; flow model biofilm induced; flow model and Spider biofilm induced
CPAR2_808670	115326	-1.44295	0.0993083	-14.53	7.82e-48	2.3e-46	CaO19.6814	C3_06870W	TDH3	TDH3	NAD-linked glyceraldehyde-3-phosphate dehydrogenase To correct a sequencing error, a single base has been inserted upstream on Chr 8 resulting in the coordinates of CPAR2_808670 being increased by 1 in CGOB	Ortholog(s) have fibronectin binding, glyceraldehyde-3-phosphate dehydrogenase (NAD+) (phosphorylating) activity, laminin binding activity	NAD-linked glyceraldehyde-3-phosphate dehydrogenase; binds fibronectin, laminin; at cell surface; antigenic in infection; farnesol-repressed; stationary phase-enriched; GlcNAc-induced; flow model biofilm induced; Spider biofilm repressed
CPAR2_106980	1550.07	-1.44547	0.162439	-8.89855	5.66e-19	5.12e-18	CaO19.1067	C1_04320W	GPM2		Putative phosphoglycerate mutase	Ortholog(s) have fungal-type cell wall localization	Putative phosphoglycerate mutase; repressed in hyphae; macrophage/pseudohyphal-repressed; induced by high levels of peroxide stress, farnesol; flow model biofilm induced; rat catheter and Spider biofilm repressed
CPAR2_208880	483.195	-1.45229	0.165475	-8.77651	1.69e-18	1.48e-17	CaO19.6225.1	C1_06840C	orf19.6225.1	PET117	S. cerevisiae homolog PET117 has role in mitochondrial respiratory chain complex IV assembly and localizes to mitochondrion	Ortholog(s) have role in mitochondrial respiratory chain complex IV assembly and mitochondrion localization	Ortholog(s) have role in mitochondrial respiratory chain complex IV assembly and mitochondrion localization
CPAR2_210510	804.898	-1.45696	0.17323	-8.41055	4.08e-17	3.28e-16	CaO19.4720	C1_08620W	CTR2	CTR2	Putative low-affinity copper transporter of the vacuolar membrane	Ortholog(s) have copper uptake transmembrane transporter activity, role in copper ion import, intracellular copper ion transport and fungal-type vacuole membrane localization	Putative low-affinity copper transporter of the vacuolar membrane; induced by nitric oxide; clade-associated gene expression; rat catheter and flow model biofilm induced
CPAR2_501890	593.475	-1.45979	0.145584	-10.0271	1.16e-23	1.4e-22	CaO19.4299	C5_02770W	MSW1	MSW1	Protein similar to S. cerevisiae Msw1p, which is mitochondrial tryptophanyl-tRNA synthetase To correct a sequencing error, a single base has been deleted upstream on Chr5 resulting in the coordinates of this gene being decreased by 1 in CGOB	Ortholog(s) have tryptophan-tRNA ligase activity, role in mitochondrial tryptophanyl-tRNA aminoacylation and mitochondrion localization	Protein similar to S. cerevisiae Msw1p, which is mitochondrial tryptophanyl-tRNA synthetase; Hap43p-repressed gene; likely to be essential for growth, based on an insertional mutagenesis strategy
CPAR2_203940	58.0555	-1.46444	0.269222	-5.43952	5.34e-08	1.96e-07					Hypothetical protein	Ortholog of Pichia stipitis Pignal : PICST_68464 and Candida orthopsilosis Co 90-125 : CORT_0D04050
CPAR2_211640	1216.68	-1.46799	0.0996833	-14.7266	4.35e-49	1.34e-47	CaO19.5785	C2_03110W	orf19.5785		Hypothetical protein	Ortholog of C. albicans SC5314 : orf19.5785, C. dubliniensis CD36 : Cd36_17880, Candida tenuis NRRL Y-1498 : CANTEDRAFT_112896 and Debaryomyces hansenii CBS767 : DEHA2G05720g	Protein of unknown function; upregulated in a cyr1 or ras1 null mutant; induced by nitric oxide
CPAR2_600930	3246.15	-1.47423	0.215424	-6.84337	7.74e-12	4.06e-11	CaO19.5626	C6_03370W	orf19.5626		Biofilm-induced gene in C. albicans	Ortholog of C. albicans SC5314 : orf19.5626, C. dubliniensis CD36 : Cd36_63630, Debaryomyces hansenii CBS767 : DEHA2E19470g and Pichia stipitis Pignal : PICST_32880	Protein of unknown function; Plc1-regulated; induced by Mnl1 under weak acid stress; flow model biofilm induced
CPAR2_210780	1154.15	-1.47879	0.114723	-12.8901	5.12e-38	1.11e-36	CaO19.1546	C2_02280W	orf19.1546	AIM36	Membrane-localized protein	Ortholog(s) have mitochondrion, plasma membrane localization	Membrane-localized protein of unknown function
CPAR2_700590	781.611	-1.48763	0.125305	-11.8721	1.65e-32	2.97e-31	CaO19.7222	C1_14150C	PAM16	PAM16	Putative maltase	Ortholog(s) have protein domain specific binding activity, role in protein import into mitochondrial matrix and presequence translocase-associated import motor localization	Putative maltase; regulated by Gcn4; repressed by amino acid starvation (3-AT); rat catheter biofilm induced
CPAR2_106160	564.64	-1.4888	0.149107	-9.98481	1.78e-23	2.12e-22	CaO19.3674	C1_02170C	GAL102		Putative UDP-glucose-4-epimerase	Ortholog(s) have dTDP-glucose 4,6-dehydratase activity, role in cellular response to drug, fungal-type cell wall biogenesis and cytosol, nucleus localization	UDP-glucose 4,6-dehydratase; role in mannosylation of cell wall proteins; mutation confers hypersensitivity to toxic ergosterol analog; overlaps orf19.3673; Spider biofilm induced
CPAR2_201430	66.7651	-1.48913	0.333931	-4.4594	8.22e-06	2.36e-05	CaO19.4996	C1_13600W	orf19.4996	YBL029W	Hypothetical protein	Ortholog(s) have cytoplasm, nucleus localization	Ortholog(s) have cytoplasm, nucleus localization
CPAR2_401680	3260.93	-1.49575	0.138585	-10.793	3.71e-27	5.52e-26	CaO19.1422	C4_04260C	FZO1	FZO1	Putative mitochondrial biogenesis protein	Ortholog(s) have GTPase activity, protein homodimerization activity, role in mitochondrial fusion, mitochondrion localization and integral to mitochondrial outer membrane, mitochondrial inner membrane localization	Mitochondrial biogenesis protein; rat catheter and Spider biofilm induced
CPAR2_804750	77.3528	-1.50192	0.337959	-4.4441	8.83e-06	2.53e-05					To correct a sequencing error, a single base has been inserted upstream on Chr 8 resulting in the coordinates of CPAR2_804750 being increased by 1 in CGOB	Has domain(s) with predicted oxidoreductase activity, zinc ion binding activity and role in oxidation-reduction process
CPAR2_208430	1877.67	-1.50929	0.125844	-11.9933	3.85e-33	7.12e-32	CaO19.5063	C1_07900W	COI1		Secreted protein	Ortholog(s) have cell surface, extracellular region localization	Secreted protein; ciclopirox olamine induced; regulated by Ssn6; induced by nitric oxide independent of Yhb1; Hap43-induced; Spider biofilm repressed
CPAR2_110490	199.918	-1.50944	0.180299	-8.3719	5.67e-17	4.5e-16					Hypothetical protein	Ortholog of Candida orthopsilosis Co 90-125 : CORT_0B11590
CPAR2_600750	4271.28	-1.51342	0.108272	-13.9779	2.13e-44	5.64e-43	CaO19.5759	C6_03840C	SNQ2	SNQ2	Protein similar to S. cerevisiae Snq2p transporter	Ortholog(s) have xenobiotic-transporting ATPase activity	Protein similar to S. cerevisiae Snq2p transporter; member of PDR subfamily of ABC family; transposon mutation affects filamentation; benomyl-induced transcription; detected at yeast-form cell plasma membrane by mass spec
CPAR2_108330	609.073	-1.51859	0.207294	-7.32579	2.37e-13	1.44e-12					Hypothetical protein	Ortholog of Candida orthopsilosis Co 90-125 : CORT_0B09430
CPAR2_703200	734.64	-1.52731	0.202025	-7.55998	4.03e-14	2.6e-13	CaO19.2133	C6_04490W	LIP4		Secreted lipase gene family	Lipase; demonstrates activity in vivo; glycosylated	Secreted lipase, member of a differentially expressed lipase gene family with possible roles in nutrition and/or in creating an acidic microenvironment; expressed more strongly during mucosal infections than during systemic infections
CPAR2_103450	4525.96	-1.52742	0.240646	-6.34719	2.19e-10	1e-09	CaO19.2803	C3_04060C	HEM13	HEM13	Coproporphyrinogen III oxidase	Ortholog(s) have coproporphyrinogen oxidase activity, role in cellular response to hypoxia, heme biosynthetic process and cell surface, cytosol, nucleus, yeast-form cell wall localization	Coproporphyrinogen III oxidase; antigenic; on yeast cell surface, not hyphae; iron-regulated expression; Hap43, macrophage-repressed; farnesol-induced; possibly essential; flow model biofilm induced; rat catheter, Spider biofilm repressed
CPAR2_401730	1075.66	-1.54595	0.146124	-10.5797	3.7e-26	5.16e-25	CaO19.1416	C4_04310W	COX11	COX11	Cytochrome oxidase assembly protein	Ortholog(s) have copper ion binding activity, role in aerobic respiration, protein complex assembly and mitochondrial inner membrane, mitochondrial intermembrane space, mitochondrial ribosome, plasma membrane localization	Cytochrome oxidase assembly protein; transcript regulated by Nrg1; protein repressed during the mating process; Hap43-repressed gene; rat catheter biofilm induced
CPAR2_805920	820.583	-1.54819	0.17301	-8.94854	3.6e-19	3.31e-18					To correct a sequencing error, a single base has been inserted upstream on Chr 8 resulting in the coordinates of CPAR2_805920 being increased by 1 in CGOB	Ortholog of Candida orthopsilosis Co 90-125 : CORT_0C03230
CPAR2_801030	434.05	-1.55909	0.140673	-11.0831	1.52e-28	2.34e-27	CaO19.163	CR_02580W	orf19.163	PAN6	S. cerevisiae homolog PAN6 has pantoate-beta-alanine ligase activity, has role in pantothenate biosynthetic process and localizes to cytoplasm, nucleus	Ortholog(s) have pantoate-beta-alanine ligase activity, role in pantothenate biosynthetic process and cytosol, nucleus localization	Ortholog(s) have pantoate-beta-alanine ligase activity, role in pantothenate biosynthetic process and cytosol, nucleus localization
CPAR2_801870	3677.21	-1.57262	0.107626	-14.612	2.36e-48	7.02e-47	CaO19.4932	C1_13060C	orf19.4932	MEF1	S. cerevisiae homolog MEF1 has role in mitochondrial translation and localizes to mitochondrion	Ortholog(s) have role in mitochondrial translation and mitochondrion localization	Ortholog(s) have role in mitochondrial translation and mitochondrion localization
CPAR2_808660	2404.98	-1.57679	0.220324	-7.15667	8.27e-13	4.75e-12	CaO19.6816	C3_06860C	orf19.6816	YJR096W	S. cerevisiae homolog YJR096W has aldehyde reductase activity, has role in arabinose catabolic process, D-xylose catabolic process, cellular response to oxidative stress and localizes to cytoplasm, nucleus To correct a sequencing error, a single base has been inserted upstream on Chr 8 resulting in the coordinates of CPAR2_808660 being increased by 1 in CGOB	Ortholog(s) have alditol:NADP+ 1-oxidoreductase activity, role in D-xylose catabolic process, arabinose catabolic process, cellular response to oxidative stress and cytosol, nucleus localization	Putative xylose and arabinose reductase; flow model biofilm induced; Spider biofilm repressed
CPAR2_803450	3677.16	-1.5876	0.23059	-6.88493	5.78e-12	3.09e-11	CaO19.4850	C1_09850C	orf19.4850	YPL260W	S. cerevisiae homolog YPL260W localizes to cytoplasm, nucleus	Ortholog(s) have cytosol, nucleus localization	Ortholog(s) have cytosol, nucleus localization
CPAR2_808490	3285.42	-1.60019	0.208868	-7.66125	1.84e-14	1.22e-13	CaO19.7459	C3_06700C	orf19.7459	YBR238C	Putative mitochondrial protein with a predicted role in respiratory growth To correct a sequencing error, a single base has been inserted upstream on Chr 8 resulting in the coordinates of CPAR2_808490 being increased by 1 in CGOB	Ortholog(s) have role in aerobic respiration, filamentous growth of a population of unicellular organisms in response to neutral pH, single-species biofilm formation on inanimate substrate	Putative mitochondrial protein with a predicted role in respiratory growth; fluconazole-induced; ketoconazole-repressed; mutants display a strong defect in flow model biofilm formation; Spider biofilm induced
CPAR2_204180	1925.95	-1.60459	0.214655	-7.47521	7.71e-14	4.87e-13	CaO19.550	CR_04590C	PDX3	PDX3	Pyridoxamine-phosphate oxidase	Ortholog(s) have pyridoxamine-phosphate oxidase activity, role in fatty acid metabolic process and mitochondrial intermembrane space localization	Pyridoxamine-phosphate oxidase; transcript regulated by yeast-hypha switch and by Nrg1, Mig1, Tup1; Hap43, caspofungin repressed; present in exponential and stationary phase yeast cultures
CPAR2_304110	1543.68	-1.61673	0.420883	-3.84127	0.000122398	0.00029777	CaO19.951	C5_00390C	orf19.951		Hap43p-repressed gene in C. albicans	Ortholog of C. albicans SC5314 : orf19.951, C. dubliniensis CD36 : Cd36_50410, Lodderomyces elongisporus NRLL YB-4239 : LELG_03703 and Candida orthopsilosis Co 90-125 : CORT_0E06300	Protein of unknown function; transcript repressed upon yeast-hyphal switch; fluconazole-induced; Hap43-repressed; flow model biofilm induced
CPAR2_401640	2379.49	-1.61907	0.191216	-8.46725	2.51e-17	2.05e-16	CaO19.2774	C4_02290W	LAB5	LIP5	S. cerevisiae homolog LIP5 has role in protein lipoylation and localizes to mitochondrion	Ortholog(s) have role in protein lipoylation and mitochondrion localization	Ortholog(s) have role in protein lipoylation and mitochondrion localization
CPAR2_212870	3684.51	-1.6263	0.120036	-13.5484	8.09e-42	1.96e-40	CaO19.2026	C2_00970C	orf19.2026	UBP13	Homolog of S. cerevisiae UBP13, a putative ubiquitin carboxyl-terminal hydrolase	Ortholog(s) have role in cellular protein localization, endocytosis, protein deubiquitination and cell division site, cell tip, cytosol, nucleus localization	Ortholog of S. cerevisiae Ubp13; putative ubiquitin carboxyl-terminal hydrolase; flow model biofilm induced; rat catheter biofilm repressed
CPAR2_205980	807.744	-1.62995	0.202726	-8.04016	8.97e-16	6.49e-15					Hypothetical protein	Protein of unknown function; expression increased in fluconazole and voriconazole resistant strains; ortholog(s) have mitochondrion localization
CPAR2_704150	1680.95	-1.64576	0.22167	-7.42437	1.13e-13	7.06e-13	CaO19.5136	C7_03200C	orf19.5136	YGR017W	Putative pyridoxamine 5'-phosphate oxidase	Ortholog(s) have cytoplasm, nucleus localization	Putative pyridoxamine 5'-phosphate oxidase; planktonic growth and early-stage flow model biofilm induced
CPAR2_503120	219.456	-1.65116	0.219934	-7.50753	6.03e-14	3.84e-13	CaO19.1667.1	C3_01780C	orf19.1667.1	COA4	Hypothetical protein To correct a sequencing error, a single base has been deleted upstream on Chr5 resulting in the coordinates of this gene being decreased by 1 in CGOB	Ortholog(s) have role in mitochondrial respiratory chain complex IV assembly and mitochondrial intermembrane space, nucleus localization	Ortholog(s) have role in mitochondrial respiratory chain complex IV assembly and mitochondrial intermembrane space, nucleus localization
CPAR2_601490	1650.2	-1.6599	0.1126	-14.7416	3.48e-49	1.08e-47	CaO19.3483	C6_02420W	orf19.3483	PGC1	Putative phosphatidyl glycerol phospholipase C	Ortholog(s) have phosphatidylglycerol phospholipase C activity, role in cell-abiotic substrate adhesion, phosphatidylglycerol catabolic process and lipid particle, mitochondrion localization	Putative phosphatidyl glycerol phospholipase C; Plc1-regulated; flow model biofilm induced; Spider biofilm induced
CPAR2_300590	742.364	-1.66589	0.136936	-12.1655	4.75e-34	9.13e-33					Similar to C. albicans orf19.6577 (FLU1)	Has domain(s) with predicted role in transmembrane transport and integral to membrane localization
CPAR2_210770	514.877	-1.67697	0.12936	-12.9636	1.97e-38	4.31e-37	CaO19.1545	C2_02270C	orf19.1545	MRPS8	S. cerevisiae homolog MRPS8 has structural constituent of ribosome and localizes to mitochondrial small ribosomal subunit	Ortholog(s) have structural constituent of ribosome activity and mitochondrial small ribosomal subunit localization	Ortholog(s) have structural constituent of ribosome activity and mitochondrial small ribosomal subunit localization
CPAR2_200650	26138.4	-1.69269	0.193572	-8.7445	2.24e-18	1.95e-17	CaO19.7585	CR_10100C	INO1	INO1	Inositol-1-phosphate synthase	Ortholog(s) have inositol-3-phosphate synthase activity, role in inositol biosynthetic process and cell surface, cytoplasm, hyphal cell wall localization	Inositol-1-phosphate synthase; antigenic in human; repressed by farnesol in biofilm or by caspofungin; upstream inositol/choline regulatory element; glycosylation predicted; rat catheter, flow model induced; Spider biofilm repressed
CPAR2_303070	446.176	-1.70181	0.177347	-9.59594	8.32e-22	9.11e-21	CaO19.1114	C5_03800W	orf19.1114	RCF1	Membrane-localized protein	Ortholog(s) have role in mitochondrial respiratory chain complex IV assembly, mitochondrial respiratory chain supercomplex assembly	Cytochrome c oxidase subunit; membrane-localized protein; rat catheter biofilm induced
CPAR2_500030	1536.04	-1.70243	0.109227	-15.5862	9.04e-55	3.25e-53	CaO19.2127	C6_04430W	CST5	STE5	Scaffold protein for the mitogen-activated protein (MAP) kinase cascade that regulates mating	Ortholog(s) have MAP-kinase scaffold activity, phosphatidylinositol-4,5-bisphosphate binding activity	Scaffold protein for the mitogen-activated protein (MAP) kinase cascade that regulates mating; required for opaque mating or white biofilm formation in response to mating pheromone; induced in response to pheromone; Hap43p-repressed
CPAR2_802020	1211.94	-1.76745	0.126936	-13.924	4.53e-44	1.17e-42	CaO19.2382	CR_03400W	orf19.2382	ISM1	Protein similar to isoleucyl-tRNA synthetase	Ortholog(s) have role in mitochondrial translation and cytosol, mitochondrion localization	Protein similar to isoleucyl-tRNA synthetase; isoleucyl-tRNA synthetase is the target of drugs including the cyclic beta-amino acid icofungipen/PLD-118/BAY-10-8888 and mupirocin
CPAR2_703030	8426.19	-1.77804	0.187292	-9.49343	2.24e-21	2.37e-20	CaO19.6540	C7_01800C	PFK2	PFK2	Phosphofructokinase beta subunit, a Pfk1p-Pfk2p heteromultimer	Ortholog(s) have 6-phosphofructokinase activity, ATP binding, fructose-6-phosphate binding, mRNA binding activity, role in glycolysis, proton transport and 6-phosphofructokinase complex, mitochondrion localization	Phosphofructokinase beta subunit; fructose 2,6-bisphosphate, AMP activated; ATP inhibited; phagocytosis, hyphal repressed; fluconazole-induced; stationary-phase enriched; flow model biofilm induced; rat catheter/Spider biofilm repressed
CPAR2_602920	2798.83	-1.78425	0.167892	-10.6274	2.22e-26	3.18e-25	CaO19.3656	C6_00720C	COX15	COX15	Cytochrome oxidase assembly protein	Ortholog(s) have electron carrier activity, oxidoreductase activity, acting on NAD(P)H, heme protein as acceptor activity and role in electron transport chain, heme a biosynthetic process	Cytochrome oxidase assembly protein; transcript regulated by Nrg1 and Tup1; alkaline repressed; Hap43-repressed; early-stage flow model biofilm induced; Spider biofilm repressed
CPAR2_207210	70305.1	-1.82022	0.108018	-16.8511	1.03e-63	4.48e-62	CaO19.395	C1_08500C	SSD1	ENO1	Enolase, enzyme of glycolysis and gluconeogenesis	Ortholog(s) have high molecular weight kininogen binding, phosphopyruvate hydratase activity	Enolase; glycolysis and gluconeogenesis; major cell-surface antigen; binds host plasmin/plasminogen; immunoprotective; Hap43, phagocytosis induced; farnesol-repressed; flow model biofilm induced; Spider biofilm repressed; may be essential
CPAR2_104450	8528.27	-1.82222	0.19715	-9.24282	2.4e-20	2.39e-19	CaO19.1224	C2_06680W	FRP3	ATO2	Putative ammonium transporter	Ortholog(s) have ammonium transmembrane transporter activity, role in ammonium transport, nitrogen utilization and Golgi apparatus, endoplasmic reticulum, fungal-type vacuole membrane, mitochondrion, plasma membrane localization	Putative ammonium transporter; upregulated in the presence of human neutrophils; fluconazole-downregulated; repressed by nitric oxide; Spider biofilm induced; rat catheter biofilm repressed
CPAR2_602990	365.023	-1.83311	0.148699	-12.3277	6.43e-35	1.27e-33	CaO19.3646	C6_00790C	CTR1	CTR1	Putative copper transporter	Ortholog(s) have copper uptake transmembrane transporter activity, role in copper ion import, high-affinity iron ion transport and cytoplasm, nucleus, plasma membrane localization	Copper transporter; transcribed in low copper; induced Mac1, Tye7, macrophage interaction, alkaline pH via Rim101; 17-beta-estradiol repressed; complements S. cerevisiae ctr1 ctr3 copper transport mutant; flow model/Spider biofilm induced
CPAR2_101170	481.355	-1.8343	0.326016	-5.62639	1.84e-08	7.11e-08	CaO19.3954.1	C5_04690C	orf19.3954.1		Hypothetical protein	Ortholog of C. albicans SC5314 : orf19.3954.1, Candida tenuis NRRL Y-1498 : CANTEDRAFT_113855, Debaryomyces hansenii CBS767 : DEHA2G20240g and Pichia stipitis Pignal : psti_CGOB_00174	Ortholog of C. parapsilosis CDC317 : CPAR2_101170, Candida tenuis NRRL Y-1498 : CANTEDRAFT_113855, Debaryomyces hansenii CBS767 : DEHA2G20240g and Pichia stipitis Pignal : psti_CGOB_00174
CPAR2_406090	21.2804	-1.84642	0.458621	-4.02603	5.67e-05	0.00014414					Hypothetical protein	Ortholog of Candida tenuis NRRL Y-1498 : CANTEDRAFT_115987, Pichia stipitis Pignal : PICST_31629 and Candida orthopsilosis Co 90-125 : CORT_0C05490
CPAR2_404080	179.476	-1.85448	0.208919	-8.87655	6.9e-19	6.19e-18	CaO19.5860	C3_04170W	orf19.5860		Predicted ORF from Assembly 19	Protein of unknown function; expression increased in fluconazole and voriconazole resistant strains	Predicted ORF from Assembly 19; removed from Assembly 20; subsequently reinstated in Assembly 21 based on comparative genome analysis
CPAR2_804760	1604.71	-1.87528	0.210814	-8.89539	5.82e-19	5.24e-18	CaO19.4747	C1_08880W	HEM14	HEM14	Putative protoporphyrinogen oxidase involved in heme biosynthesis To correct a sequencing error, a single base has been inserted upstream on Chr 8 resulting in the coordinates of CPAR2_804760 being increased by 1 in CGOB	Ortholog(s) have oxygen-dependent protoporphyrinogen oxidase activity, role in heme biosynthetic process and cytosol, mitochondrial inner membrane, nucleus localization	Putative protoporphyrinogen oxidase; involved in heme biosynthesis; predicted Kex2p substrate; iron regulated transcript; Yfh1-induced; Hap43-repressed; rat catheter biofilm repressed
CPAR2_212690	797.699	-1.87913	0.185092	-10.1524	3.23e-24	4.05e-23	CaO19.4436	C1_07350C	orf19.4436		Planktonic growth-induced gene	Has domain(s) with predicted glutathione peroxidase activity and role in oxidation-reduction process, response to oxidative stress	Putative glutathione peroxidase involved in Cap1p-dependent oxidative stress response, required for Cap1p oxidation in response to H2O2; planktonic growth-induced
CPAR2_603100	1291.45	-1.8954	0.139795	-13.5585	7.06e-42	1.71e-40	CaO19.3643	C6_00810C	orf19.3643		Hap43p-repressed gene in C. albicans	Ortholog of C. albicans SC5314 : orf19.3643, C. dubliniensis CD36 : Cd36_60770, Candida tenuis NRRL Y-1498 : CANTEDRAFT_114245 and Debaryomyces hansenii CBS767 : DEHA2F15048g	Protein of unknown function; Hap43-repressed gene
CPAR2_207870	1037.51	-1.89611	0.259535	-7.3058	2.76e-13	1.66e-12	CaO19.670.2	C1_11320C	orf19.670.2		Hap43p-repressed gene in C. albicans	Ortholog of C. albicans SC5314 : orf19.670.2, C. dubliniensis CD36 : Cd36_10620, Candida tenuis NRRL Y-1498 : CANTEDRAFT_113152 and Debaryomyces hansenii CBS767 : DEHA2E13882g	Protein of unknown function; hypoxia, Hap43-repressed; ketoconazole induced; induced in oralpharyngeal candidasis; 16h flow model biofilm repressed, late-stage flow model biofilm induced; rat catheter and Spider biofilm induced
CPAR2_200280	3874.56	-1.89857	0.152616	-12.4402	1.58e-35	3.16e-34	CaO19.7676	CR_10840C	XYL2	SOR2	Putative D-xylulose reductase	Ortholog(s) have cytosol, hyphal cell wall localization	D-xylulose reductase; immunogenic in mice; soluble protein in hyphae; induced by caspofungin, fluconazole, Hog1 and during cell wall regeneration; Mnl1-induced in weak acid stress; stationary phase enriched; flow model biofilm induced
CPAR2_300580	126.232	-1.90686	0.211837	-9.00153	2.23e-19	2.08e-18					Dubious ORF	Has domain(s) with predicted oxidoreductase activity and role in oxidation-reduction process
CPAR2_702130	39.9673	-1.90773	0.327083	-5.83258	5.46e-09	2.21e-08					Hypothetical protein	Ortholog of Candida orthopsilosis Co 90-125 : CORT_0G02280
CPAR2_703640	9527.73	-1.90868	0.101484	-18.8077	6.53e-79	3.85e-77	CaO19.1342	C7_03330C	SHM1	SHM1	Mitochondrial serine hydroxymethyltransferase	Ortholog(s) have glycine hydroxymethyltransferase activity, role in one-carbon metabolic process, serine family amino acid biosynthetic process and mitochondrion localization	Mitochondrial serine hydroxymethyltransferase; complements the glycine auxotrophy of an S. cerevisiae shm1 null shm2 null gly1-1 triple mutant; protein present in exponential and stationary growth phase yeast cultures
CPAR2_603610	2052.65	-1.91391	0.148375	-12.8991	4.55e-38	9.9e-37	CaO19.4210	C6_00490W	orf19.4210	CLD1	S. cerevisiae homolog CLD1 has phospholipase A2 activity, has role in cardiolipin metabolic process and localizes to mitochondrion	Ortholog(s) have phospholipase A2 activity, role in cardiolipin acyl-chain remodeling and mitochondrion localization	Ortholog(s) have phospholipase A2 activity, role in cardiolipin acyl-chain remodeling and mitochondrion localization
CPAR2_407920	4676.46	-1.9159	0.192765	-9.93907	2.81e-23	3.34e-22	CaO19.5338	C2_10590W	GAL4	GAL4	Transcription factor with zinc cluster DNA-binding motif, possibly involved in control of glycolysis	Ortholog(s) have RNA polymerase II core promoter proximal region sequence-specific DNA binding, more	Zn(II)2Cys6 transcription factor; involved in control of glycolysis; ortholog of S. cerevisiae Gal4, but not involved in regulation of galactose utilization genes; caspofungin repressed; Spider biofilm repressed
CPAR2_206020	22120.6	-1.91991	0.197335	-9.72918	2.26e-22	2.58e-21	CaO19.542	CR_04510W	orf19.542.2	HXK2	Hexokinase II	Ortholog(s) have fructokinase activity, glucokinase activity, mannokinase activity	Hexokinase II; antigenic in humans; repressed by human neutrophils; Efg1-regulated; fluconazole-induced; gene regulation by Ssn6; present in exponential and stationary growth phase; flow model biofilm induced; Spider biofilm repressed
CPAR2_402920	81.8564	-1.92094	0.231726	-8.28969	1.14e-16	8.85e-16	CaO19.5636	C4_00130W	RBT5		Member of CFEM family	Putative membrane protein, member of the CFEM family	GPI-linked cell wall protein; hemoglobin utilization; Rfg1, Rim101, Tbf1, Fe regulated; Sfu1, Hog1, Tup1, serum, alkaline pH, antifungal drugs, geldamycin repressed; Hap43 induced; required for RPMI biofilms; Spider biofilm induced
CPAR2_501530	18.1858	-1.94166	0.463614	-4.18809	2.81e-05	7.44e-05					Hypothetical protein To correct a sequencing error, a single base has been deleted upstream on Chr5 resulting in the coordinates of this gene being decreased by 1 in CGOB	Ortholog of Candida orthopsilosis Co 90-125 : CORT_0B01680
CPAR2_405280	5156.22	-1.96272	0.206741	-9.49362	2.23e-21	2.37e-20					Hypothetical protein	Has domain(s) with predicted ATP binding, ATPase activity, ATPase activity, coupled to transmembrane movement of substances, nucleoside-triphosphatase activity, nucleotide binding activity and role in transport
CPAR2_210630	1989.44	-2.00945	0.192261	-10.4517	1.44e-25	1.97e-24	CaO19.5818	C2_02860W	SUR2	SUR2	Putative ceramide hydroxylase	Ortholog(s) have sphingosine hydroxylase activity, role in mannosyl-inositol phosphorylceramide metabolic process, sphingolipid biosynthetic process and endoplasmic reticulum membrane localization	Putative ceramide hydroxylase; predicted enzyme of sphingolipid biosynthesis; regulated by Tsa1, Tsa1B under H2O2 stress conditions; Spider and flow model biofilm induced
CPAR2_500730	3557.55	-2.01821	0.199835	-10.0994	5.56e-24	6.87e-23	CaO19.3822	C4_04590W	SCS7	SCS7	Putative ceramide hydroxylase	Ortholog(s) have fatty acid alpha-hydroxylase activity, role in cellular response to cadmium ion, detoxification of cadmium ion, mannosyl-inositol phosphorylceramide metabolic process and endoplasmic reticulum, membrane localization	Putative ceramide hydroxylase; regulated by Nrg1; induced in high iron; fluconazole-induced; Hap43-repressed; Spider biofilm induced
CPAR2_402120	2875.38	-2.02028	0.0955519	-21.1433	3.18e-99	2.24e-97	CaO19.1430	C4_04190C	orf19.1430		Hypothetical protein	Protein of unknown function; expression increased in fluconazole and voriconazole resistant strains	Ortholog of C. parapsilosis CDC317 : CPAR2_402120, C. dubliniensis CD36 : Cd36_43870, Lodderomyces elongisporus NRLL YB-4239 : LELG_04437 and Candida orthopsilosis Co 90-125 : CORT_0E02170
CPAR2_602930	33.9378	-2.0218	0.374695	-5.39584	6.82e-08	2.48e-07	CaO19.3655	C6_00730W	orf19.3655		Hypothetical protein	Ortholog of C. albicans SC5314 : orf19.3655, C. dubliniensis CD36 : Cd36_60640, Candida tenuis NRRL Y-1498 : CANTEDRAFT_115038 and Pichia stipitis Pignal : PICST_31932	Ortholog of C. dubliniensis CD36 : Cd36_60640, C. parapsilosis CDC317 : CPAR2_602930, Candida tenuis NRRL Y-1498 : CANTEDRAFT_115038 and Pichia stipitis Pignal : PICST_31932
CPAR2_703490	33.0942	-2.03421	0.471225	-4.31685	1.58e-05	4.36e-05	CaO19.7130	C7_04320W	orf19.7130		Hap43p-repressed gene in C. albicans	Ortholog of C. albicans SC5314 : orf19.7130, C. dubliniensis CD36 : Cd36_73980, Lodderomyces elongisporus NRLL YB-4239 : LELG_05146 and Candida tropicalis MYA-3404 : CTRG_04971	Protein of unknown function; Hap43-repressed gene
CPAR2_106140	4420.5	-2.05105	0.170985	-11.9955	3.75e-33	6.96e-32	CaO19.3672	C1_02150W	GAL10	GAL10	Predicted UDP-glucose 4-epimerase, required for galactose utilization	Ortholog(s) have UDP-glucose 4-epimerase activity, aldose 1-epimerase activity	UDP-glucose 4-epimerase; galactose utilization; mutant has cell wall defects and increased filamentation; GlcNAc-, fluconazole- and ketoconazole-induced; stationary phase enriched protein; rat catheter and flow model biofilm induced
CPAR2_101070	8574.34	-2.06799	0.191022	-10.8259	2.59e-27	3.88e-26	CaO19.3967	C5_04810W	PFK1	PFK1	Phosphofructokinase alpha subinit, Pfk1p-Pfk2p heteromultimer	Ortholog(s) have 6-phosphofructokinase activity, role in glycolysis, proton transport and 6-phosphofructokinase complex, mitochondrion localization	Phosphofructokinase alpha subinit; activated by fructose 2,6-bisphosphate, AMP, ATP inhibited; activity reduced on hyphal induction; phagocytosis-repressed; fluconazole, flow model biofilm induced; rat catheter and Spider biofilm repressed
CPAR2_502120	393.048	-2.08485	0.154632	-13.4827	1.98e-41	4.72e-40					Hypothetical protein To correct a sequencing error, a single base has been deleted upstream on Chr5 resulting in the coordinates of this gene being decreased by 1 in CGOB	Has domain(s) with predicted catalytic activity, hydrolase activity, hydrolyzing O-glycosyl compounds activity and role in carbohydrate metabolic process
CPAR2_102260	396.092	-2.15493	0.169624	-12.7041	5.61e-37	1.18e-35	CaO19.6156	C3_00840C	orf19.6156	AIM11	Homolog of S. cerevisiae AIM11	Ortholog of S. cerevisiae : AIM11, C. albicans SC5314 : orf19.6156, C. glabrata CBS138 : CAGL0I04928g, C. dubliniensis CD36 : Cd36_80770 and Candida tenuis NRRL Y-1498 : CANTEDRAFT_114262	Ortholog of S. cerevisiae : AIM11, C. glabrata CBS138 : CAGL0I04928g, C. dubliniensis CD36 : Cd36_80770, C. parapsilosis CDC317 : CPAR2_102260 and Candida tenuis NRRL Y-1498 : CANTEDRAFT_114262
CPAR2_209460	4955.22	-2.20796	0.430405	-5.12995	2.9e-07	9.81e-07	CaO19.6882	C2_05700W	orf19.6882.1		Putative flavoprotein subunit of fumarate reductase	Ortholog(s) have cellular_component localization	Putative flavoprotein subunit of fumarate reductase; soluble protein in hyphae; caspofungin repressed; stationary phase enriched protein; flow model biofilm induced; Spider biofilm repressed
CPAR2_401740	474.027	-2.2669	0.445253	-5.09128	3.56e-07	1.19e-06	CaO19.1415	C4_04320W	FRE10		putative ferric reductase	Ortholog(s) have cupric reductase activity, ferric-chelate reductase activity, role in iron ion transport and cell surface, plasma membrane localization	Major cell-surface ferric reductase under low-iron conditions; 7 transmembrane regions and a secretion signal predicted; Tup1, Rim101, Ssn6, Hog1, caspofungin repressed; ciclopirox olamine induced; rat catheter biofilm induced
CPAR2_603600	420.796	-2.28391	0.185528	-12.3103	7.98e-35	1.56e-33	CaO19.4211	C6_00480C	FET3		Multicopper oxidase family	Ortholog(s) have ferroxidase activity, role in cellular response to drug, ferrous iron import, high-affinity iron ion transport, prostaglandin biosynthetic process and endoplasmic reticulum, plasma membrane localization	Multicopper oxidase; for growth in low iron, prostaglandin E2 synthesis; ketoconazole/caspofungin/amphotericin B repressed; Sef1/Sfu1/Hap43 regulated; reports differ if functional homolog of ScFet3; rat catheter and Spider biofilm induced
CPAR2_210500	9108.39	-2.29124	0.222127	-10.315	6.03e-25	7.97e-24	CaO19.409	C1_08610C	orf19.4097	RCF2	Plasma membrane-localized protein	Ortholog(s) have role in mitochondrial respiratory chain complex IV assembly	Ortholog of S. cerevisiae Aim38/Rcf2, cytochrome c oxidase subunit; plasma membrane localized; Hap43-repressed; induced in oralpharyngeal candidasis; flow model biofilm induced; Spider biofilm repressed
CPAR2_403380	78.4121	-2.31316	0.330786	-6.99291	2.69e-12	1.48e-11	CaO19.2671	C4_03190W	orf19.2671		Hypothetical protein	Has domain(s) with predicted flavin adenine dinucleotide binding, oxidoreductase activity and role in oxidation-reduction process	Protein with a predicted FAD-dependent pyridine nucleotide reductase domains; putative oxidoreductase; Plc1-regulated; possibly an essential gene, disruptants not obtained by UAU1 method
CPAR2_301430	2134.77	-2.34852	0.400595	-5.86258	4.56e-09	1.86e-08	CaO19.7027	C7_00880C	orf19.7027		Hypothetical protein	Ortholog of C. albicans SC5314 : orf19.7027, C. dubliniensis CD36 : Cd36_70820, Candida tenuis NRRL Y-1498 : CANTEDRAFT_132919 and Debaryomyces hansenii CBS767 : DEHA2F22528g	Protein of unknown function; Spider biofilm induced
CPAR2_502580	55098.5	-2.42516	0.172521	-14.0572	6.96e-45	1.87e-43	CaO19.3997	C5_05050W	ADH1		Alcohol dehydrogenase To correct a sequencing error, a single base has been deleted upstream on Chr5 resulting in the coordinates of this gene being decreased by 1 in CGOB	Ortholog(s) have alcohol dehydrogenase (NAD) activity and role in induction by symbiont of host defense response, single-species biofilm formation in or on host organism, single-species biofilm formation on inanimate substrate	Alcohol dehydrogenase; oxidizes ethanol to acetaldehyde; at yeast cell surface; immunogenic in humans/mice; complements S. cerevisiae adh1 adh2 adh3 mutant; fluconazole, farnesol-induced; flow model biofilm induced; Spider biofilm repressed
CPAR2_208580	1434.56	-2.43244	0.128954	-18.8628	2.31e-79	1.37e-77					Hypothetical protein	Has domain(s) with predicted FMN binding, catalytic activity, oxidoreductase activity and role in oxidation-reduction process
CPAR2_106170	1572.36	-2.43829	0.170995	-14.2594	3.92e-46	1.09e-44	CaO19.3675	C1_02180W	GAL7	GAL7	Putative galactose-1-phoshphate uridyl transferase	Ortholog(s) have UDP-glucose:hexose-1-phosphate uridylyltransferase activity, role in UDP-D-galactose biosynthetic process, galactose catabolic process via UDP-galactose, protein galactosylation and cytosol, nucleus localization	Putative galactose-1-phoshphate uridyl transferase; downregulated by hypoxia, upregulated by ketoconazole; macrophage/pseudohyphal-repressed
CPAR2_402010	247.504	-2.44644	0.262535	-9.31853	1.18e-20	1.19e-19	CaO19.5305	C4_04050C	RHD3		GPI-anchored cell wall protein	Ortholog(s) have role in fungal-type cell wall organization, pathogenesis and anchored to plasma membrane, cell surface, extracellular region, hyphal cell wall, yeast-form cell wall localization	GPI-anchored yeast-associated cell wall protein; induced in high iron; clade-associated gene expression; not essential for cell wall integrity; fluconazole-repressed; flow model and Spider biofilm repressed
CPAR2_106130	2309.1	-2.4557	0.17939	-13.6892	1.18e-42	2.95e-41	CaO19.3670	C1_02130C	GAL1	GAL1	Predicted galactokinase	Ortholog(s) have galactokinase activity, role in carbohydrate phosphorylation, galactose catabolic process via UDP-galactose, galactose transport, positive regulation of transcription by galactose and cytosol localization	Galactokinase; galactose, Mig1, Tup1, Hap43 regulated; fluconazole, ketoconazole-induced; stationary phase enriched protein; GlcNAc-induced protein; farnesol, hypoxia-repressed in biofilm; rat catheter and Spider biofilm induced
CPAR2_300120	259.656	-2.48034	0.164028	-15.1215	1.17e-51	3.92e-50	CaO19.7114	C7_00090C	CSA1		Member of CFEM family.	Ortholog(s) have heme binding activity, role in cellular iron ion homeostasis, single-species biofilm formation on inanimate substrate and anchored to plasma membrane, cell surface, cellular bud, hyphal cell wall localization	Surface antigen on elongating hyphae and buds; strain variation in repeat number; ciclopirox, filament induced, alkaline induced by Rim101; Efg1-, Cph1, Hap43-regulated; required for WT RPMI biofilm formation; Bcr1-induced in a/a biofilms
CPAR2_106950	541.601	-2.48376	0.133991	-18.5367	1.04e-76	5.86e-75					Hypothetical protein	Ortholog of Lodderomyces elongisporus NRLL YB-4239 : LELG_01668 and Candida orthopsilosis Co 90-125 : CORT_0B08160
CPAR2_101760	1681.36	-2.4863	0.129375	-19.2178	2.63e-82	1.67e-80	CaO19.6659	C5_03500W	GAP6		Putative general amino acid permease	Ortholog(s) have amino acid transmembrane transporter activity	Broad-specificity amino acid permease; Plc1, Gcn4 regulated; rat catheter biofilm induced
CPAR2_807620	260.865	-2.4885	0.329342	-7.556	4.16e-14	2.68e-13	CaO19.1653	C3_01950C	orf19.1653		To correct a sequencing error, a single base has been inserted upstream on Chr 8 resulting in the coordinates of CPAR2_807620 being increased by 1 in CGOB	Has domain(s) with predicted integral to membrane localization	Has domain(s) with predicted integral to membrane localization
CPAR2_300740	199.779	-2.49303	0.373743	-6.67045	2.55e-11	1.29e-10					Similar to C. albicans orf19.6577 (FLU1)	Ortholog(s) have Golgi apparatus, endoplasmic reticulum localization
CPAR2_106120	6649.42	-2.51251	0.257128	-9.77144	1.49e-22	1.72e-21	CaO19.3669	C1_02120C	SHA3	SKS1	Putative serine/threonine kinase involved in glucose transport	Ortholog(s) have protein serine/threonine kinase activity	Putative ser/thr kinase involved in glucose transport; Tn mutation affects filamentous growth; fluconazole-induced; ketoconazole-repressed; induced in by alpha pheromone in SpiderM; possibly essential; flow model biofilm induced
CPAR2_808120	90.3271	-2.5251	0.302574	-8.34539	7.1e-17	5.6e-16	CaO19.1930	C5_01380W	CFL5	FRE3	Protein similar to ferric reductase Fre10p To correct a sequencing error, a single base has been inserted upstream on Chr 8 resulting in the coordinates of CPAR2_808120 being increased by 1 in CGOB	Ortholog(s) have role in siderophore transport and plasma membrane localization	Ferric reductase; induced in low iron; ciclopirox olamine, flucytosine induced; amphotericin B, Sfu1 repressed; Tbf1, Hap43 induced
CPAR2_603050	298.695	-2.53355	0.186732	-13.5678	6.21e-42	1.52e-40					Hypothetical protein	Ortholog of Candida orthopsilosis Co 90-125 : CORT_0F04020
CPAR2_603590	1314.15	-2.54385	0.204053	-12.4666	1.14e-35	2.28e-34	CaO19.4212	C6_00470C	FET99		Multicopper oxidase family protein similar to S. cerevisiae Fet3p	Ortholog(s) have cell surface, plasma membrane localization	Multicopper oxidase family protein; similar to S. cerevisiae Fet3; does not complement S. cerevisiae fet3 mutant growth under low-iron; iron-repressed; regulated by Tup1, Rim101; flow model biofilm induced; Spider biofilm repressed
CPAR2_208020	4395.82	-2.55832	0.656747	-3.89544	9.8e-05	0.000241489	CaO19.4450.1	C1_07160C	orf19.4450.1		Protein conserved among the fungal CTG-clade	Ortholog of C. albicans SC5314 : orf19.4450.1, Candida tenuis NRRL Y-1498 : cten_CGOB_00033, Pichia stipitis Pignal : psti_CGOB_00090 and Candida tropicalis MYA-3404 : CTRG_03962	Protein conserved among the CTG-clade; 2 adjacent upstream SRE-1 elements; highly up-regulated in cecum-grown cells in a Cph2-dependent manner; Hap43-repressed; rat catheter, Spider and flow model biofilm induced
CPAR2_402000	236.558	-2.59931	0.269133	-9.65808	4.54e-22	5.05e-21	CaO19.5303	C4_04070C	PGA30		GPI-anchored protein of cell wall	Ortholog(s) have cell surface, hyphal cell wall, yeast-form cell wall localization	GPI-anchored protein of cell wall
CPAR2_212860	53570.6	-2.60291	0.196373	-13.2549	4.22e-40	9.81e-39	CaO19.2023	C2_01000W	HGT7		Putative glucose transporter, major facilitator superfamily	Ortholog(s) have fructose transmembrane transporter activity, glucose transmembrane transporter activity, role in cellular response to drug, fructose import, glucose import and cell division site, cell tip, plasma membrane localization	Putative MFS glucose transporter; glucose, fluconazole, Snf3 induced, expressed at high glucose; 20 member C. albicans glucose transporter family; 12 TM regions predicted; flow model biofilm induced; Spider biofilm repressed
CPAR2_703250	376.973	-2.61334	0.176241	-14.8282	9.63e-50	3.05e-48					Hypothetical protein	Protein of unknown function; expression increased in fluconazole and voriconazole resistant strains
CPAR2_400400	6845.72	-2.72453	0.0730836	-37.2797	3.5e-304	1.36e-301	CaO19.4669	C4_01200C	AAT22		Protein similar to S. cerevisiae Aat2p, which is an aspartate aminotransferase involved in nitrogen metabolism	Has domain(s) with predicted catalytic activity, pyridoxal phosphate binding, transaminase activity and role in biosynthetic process, cellular amino acid metabolic process	Aspartate aminotransferase; nitrogen metabolism; similar but not orthologous to S. cerevisiae Aat2; clade-associated gene expression; protein levels decrease in stationary phase yeast; mutant is viable; flow model biofilm repressed
CPAR2_701380	23.3895	-2.76071	0.444137	-6.2159	5.1e-10	2.25e-09					Hypothetical protein	Ortholog of Candida orthopsilosis Co 90-125 : CORT_0G01550
CPAR2_210100	131.841	-2.778	0.214393	-12.9575	2.13e-38	4.65e-37	CaO19.4802	C1_09400C	FTH1	FTH1	Hypothetical protein	Ortholog(s) have role in endocytosis, high-affinity iron ion transport and fungal-type vacuole membrane localization	Protein similar to S. cerevisiae Fth1p, a high affinity iron transporter for intravacuolar stores of iron; repressed by Sfu1p, amphotericin B, caspofungin; induced by alkaline pH, ciclopirox olamine; regulated by Sef1p, Sfu1p, and Hap43p
CPAR2_213530	2602.92	-2.92895	0.447173	-6.54992	5.76e-11	2.81e-10	CaO19.2107.1	C2_00250W	STF2	TMA10	Protein involved in ATP biosynthesis	Ortholog(s) have cytoplasm, nucleus, ribosome localization	Protein involved in ATP biosynthesis; repressed in hyphae; repressed by Efg1, Hap43; transcript upregulated in clinical isolates from HIV+ patients with oral candidiasis; rat catheter, flow model and Spider biofilm induced
CPAR2_213080	486.546	-2.98399	0.147514	-20.2286	5.49e-91	3.72e-89	CaO19.2062	C2_00660C	SOD4		Copper- and zinc-containing superoxide dismutase	Ortholog(s) have superoxide dismutase activity and role in cellular response to superoxide, evasion or tolerance by symbiont of host-produced reactive oxygen species	Cu-containing superoxide dismutase; role in response to host innate immune ROS; regulated on white-opaque switch; ciclopirox olamine induced; caspofungin repressed; SOD1,4,5,6 gene family; yeast-associated; Spider biofilm induced
CPAR2_700940	4614.89	-2.99501	0.587485	-5.09802	3.43e-07	1.15e-06	CaO19.4773	C1_09150W	AOX2		Putative alternative oxidase	Ortholog(s) have alternative oxidase activity, role in alternative respiration and mitochondrion, plasma membrane localization	Alternative oxidase; cyanide-resistant respiration; induced by antimycin A, oxidants; growth; Hap43, chlamydospore formation repressed; rat catheter, Spider biofilm induced; regulated in Spider biofilms by Bcr1, Tec1, Ndt80, Brg1
CPAR2_100820	2884.28	-3.04812	0.151306	-20.1454	2.95e-90	1.98e-88	CaO19.3934	C5_04490C	CAR1	CAR1	Arginase involved in arginine catabolism	Ortholog(s) have arginase activity, manganese ion binding, ornithine carbamoyltransferase inhibitor activity, zinc ion binding activity and role in arginine catabolic process to ornithine, regulation of ornithine metabolic process	Arginase; arginine catabolism; transcript regulated by Nrg1, Mig1, Tup1; colony morphology-related regulation by Ssn6; alkaline induced; protein decreased in stationary phase; sumoylation target; flow model biofilm induced
CPAR2_404240	2207.44	-3.05122	0.625299	-4.87962	1.06e-06	3.38e-06	CaO19.1354	C2_08290C	UCF1	RGI1	Hap43p-repressed gene in C. albicans	Ortholog(s) have role in energy reserve metabolic process and cell periphery, cytoplasm, nucleus localization	Upregulated by cAMP in filamentous growth; induced in high iron, decreased upon yeast-hypha switch; downregulation correlates with clinical fluconazole resistance; Ras1-regulated; Hap43-repressed; flow model biofilm induced
CPAR2_501370	836.558	-3.0595	0.252093	-12.1364	6.78e-34	1.29e-32				YER187W	Hypothetical protein To correct a sequencing error, a single base has been deleted upstream on Chr5 resulting in the coordinates of this gene being decreased by 1 in CGOB	Ortholog of S. cerevisiae : YER187W and Candida orthopsilosis Co 90-125 : CORT_0E00250
CPAR2_101680	10611.8	-3.08094	0.484402	-6.3603	2.01e-10	9.23e-10	CaO19.3707	CR_07790C	YHB1	YHB1	Nitric oxide dioxygenase, acts in nitric oxide scavenging/detoxification	Ortholog(s) have nitric oxide dioxygenase activity, nitric oxide reductase activity	Nitric oxide dioxygenase; acts in nitric oxide scavenging/detoxification; role in virulence in mouse; transcript activated by NO, macrophage interaction; Hap43, hypha repressed; mRNA binds She3
CPAR2_602730	1097.02	-3.08348	0.479665	-6.42841	1.29e-10	6.06e-10					Hypothetical protein	Has domain(s) with predicted aspartic-type endopeptidase activity and role in proteolysis
CPAR2_213060	20.6627	-3.13247	0.549911	-5.69631	1.22e-08	4.8e-08					Hypothetical protein	Ortholog of Candida orthopsilosis Co 90-125 : CORT_0A12370
CPAR2_500490	549.992	-3.34598	0.21874	-15.2966	8.05e-53	2.73e-51					Hypothetical protein	Ortholog of Candida orthopsilosis Co 90-125 : CORT_0B00630
CPAR2_603450	1058.38	-3.40549	0.27316	-12.467	1.13e-35	2.28e-34	CaO19.1189	C6_00290W	orf19.1189		Late-stage biofilm-induced gene in C. albicans	Ortholog of C. albicans SC5314 : orf19.1189, C. dubliniensis CD36 : Cd36_60240, Candida tenuis NRRL Y-1498 : CANTEDRAFT_134571 and Pichia stipitis Pignal : PICST_31869	Protein of unknown function; regulated by yeast-hypha switch; induced by Mnl1 in weak acid stress; 5' UTR intron; repressed by chlamydospore formation in C. albicans and C. dubliniensis; rat catheter, Spider and flow model biofilm induced
CPAR2_803590	436.823	-3.42523	0.545482	-6.27928	3.4e-10	1.53e-09					Hypothetical protein	Ortholog of Candida orthopsilosis Co 90-125 : CORT_0A03610
CPAR2_402700	5592.38	-3.4527	0.146267	-23.6054	3.39e-123	3e-121	CaO19.5641	C4_00160C	CAR2	CAR2	Ornithine aminotransferase	Ortholog(s) have ornithine-oxo-acid transaminase activity, role in arginine catabolic process, cellular response to drug, ornithine metabolic process and cytosol, nucleus localization	Ornithine aminotransferase; arginine metabolism; alkaline induced; mutant sensitivite to toxic ergosterol analog, to amphotericin B; exponential and stationary phase yeast; flow model biofilm induced; rat catheter, Spider biofilm repressed
CPAR2_303750	153.539	-3.49992	0.304673	-11.4874	1.53e-30	2.58e-29	CaO19.921	C5_00670C	orf19.921		Hypothetical protein	Ortholog(s) have transcription regulatory region DNA binding activity	hLh domain Myc-type transcript factor; required for morphogenesis induced by elevated temperature or Hsp90 compromise; acts downstream of Pcl1; Spider biofilm induced
CPAR2_204270	881.248	-3.58236	0.225587	-15.8802	8.69e-57	3.23e-55	CaO19.11	CR_07140C	orf19.11		Gene transcription regulated by Mig1p and Tup1p	Ortholog of C. albicans SC5314 : orf19.11, C. dubliniensis CD36 : Cd36_32730, Lodderomyces elongisporus NRLL YB-4239 : LELG_03304 and Candida orthopsilosis Co 90-125 : CORT_0D04350	Protein of unknown function; transcript regulated by Mig1 and Tup1; rat catheter biofilm induced
CPAR2_502810	1324.76	-3.69413	0.595151	-6.20705	5.4e-10	2.37e-09	CaO19.2496	C3_00930W	ATO2		Putative fungal-specific transmembrane protein To correct a sequencing error, a single base has been deleted upstream on Chr5 resulting in the coordinates of this gene being decreased by 1 in CGOB	Has domain(s) with predicted membrane localization	Putative fungal-specific transmembrane protein; fluconazole repressed, Hap43-repressed; flow model biofilm induced; Spider biofilm induced
CPAR2_800970	2144.74	-3.69802	0.221007	-16.7326	7.59e-63	3.2e-61	CaO19.2608	CR_02070C	ADH5		Putative alcohol dehydrogenase	Carbonyl reductase, stereospecific secondary alcohol dehydrogenase	Putative alcohol dehydrogenase; regulated by white-opaque switch; fluconazole-induced; antigenic in murine infection; regulated by Nrg1, Tup1; Hap43, macrophage repressed, flow model biofilm induced; Spider biofilm induced
CPAR2_100560	1510.91	-3.74427	0.68427	-5.47191	4.45e-08	1.65e-07	CaO19.4304	C5_02790C	GAP1		General amino acid permease	Ortholog(s) have amino acid transmembrane transporter activity, role in amino acid transmembrane transport, filamentous growth of a population of unicellular organisms and cell surface, fungal-type cell wall localization	Amino acid permease; antigenic in human/mouse; 10-12 transmembrane regions; regulated by nitrogen source; alkaline, GlcNAc, phagocytosis induced; WT virulence in mice; Spider and flow model biofilm induced
CPAR2_501020	63486.1	-3.89943	0.253638	-15.374	2.45e-53	8.59e-52	CaO19.2877	C4_06570C	PDC11	PDC1	Putative pyruvate decarboxylase	Ortholog(s) have pyruvate decarboxylase activity	Pyruvate decarboxylase; antigenic; on hyphal not yeast cell surface; Hap43, Gcn4, Efg1, Efh1, Hsf1 regulated; fluconazole, farnesol induced; amino acid starvation repressed; flow model biofilm induced; Spider biofilm repressed
CPAR2_807390	46.4874	-4.10953	0.440732	-9.32434	1.12e-20	1.13e-19	CaO19.5952	C3_04840C	orf19.5952		Hypothetical protein To correct a sequencing error, a single base has been inserted upstream on Chr 8 resulting in the coordinates of CPAR2_807390 being increased by 1 in CGOB	Ortholog of C. albicans SC5314 : orf19.5952, C. dubliniensis CD36 : Cd36_84810, Candida tenuis NRRL Y-1498 : CANTEDRAFT_116531 and Debaryomyces hansenii CBS767 : DEHA2D11704g	Protein of unknown function; induced by nitric oxide independent of Yhb1; Sef1, Sfu1, and Hap43-induced; rat catheter and Spider biofilm induced
CPAR2_213050	977.975	-4.22066	0.591157	-7.13967	9.36e-13	5.35e-12					Hypothetical protein	Ortholog of Candida orthopsilosis Co 90-125 : CORT_0A12360
CPAR2_503540	2046.36	-4.45172	0.430127	-10.3498	4.19e-25	5.61e-24	CaO19.6937	C3_03800W	PTR2	PTR2	Putative oligopeptide transporter To correct a sequencing error, a single base has been deleted upstream on Chr5 resulting in the coordinates of this gene being decreased by 1 in CGOB	Ortholog(s) have dipeptide transmembrane transporter activity, tripeptide transporter activity and role in dipeptide transmembrane transport, tripeptide transport	Oligopeptide transporter involved in uptake of di-/tripeptides; regulated by Stp2 and Stp3; transcript induced upon phagocytosis by macrophage; repressed by Rim101 at pH 8; flow model biofilm induced
CPAR2_402900	58.0109	-4.92136	0.446139	-11.031	2.71e-28	4.1e-27	CaO19.5635	C4_00120W	PGA7		Member of CFEM family	Putative membrane protein, member of the CFEM family; ortholog of C. albicans SC5314 orf19.5635/PGA7	GPI-linked hyphal surface antigen; induced by ciclopirox olamine, ketoconazole, Rim101 at pH 8; Hap43, fluconazole; flow model biofilm induced; Spider biofilm induced; required for RPMI biofilm; Bcr1-induced in a/a biofilm
CPAR2_402910	196.582	-5.20387	0.323713	-16.0755	3.79e-58	1.47e-56					Member of CFEM family	Ortholog of Candida orthopsilosis Co 90-125 : CORT_0E02945
CPAR2_700570	2177.59	-5.3149	0.200199	-26.5481	2.7e-155	3.09e-153	CaO19.7219	C1_14130W	FTR1	FTR1	Putative high-affinity iron permease	Ortholog(s) have ferrous iron transmembrane transporter activity, iron ion transmembrane transporter activity	High-affinity iron permease; required for mouse virulence, low-iron growth; iron, amphotericin B, caspofungin, ciclopirox, Hog1p, Sef1p, Sfu1p, and Hap43p regulated; complements S. cerevisiae ftr1 iron transport; Hap43p-repressed

## Sheet: CLIB214_YPD-vs-dal81_YPD
ID	baseMean	log2FoldChange	lfcSE	stat	pvalue	padj	C alb 19	C alb 22	GeneName(calb)	GeneName (Sc)	description_CGOB	description_CDC317	description_calb_SC5314
CPAR2_601520	420.596	6.04217	0.251475	24.027	1.45e-127	3.53e-125	CaO19.5610	C6_03230W	ARG3	ARG3	Putative ornithine carbamoyltransferase	Ortholog(s) have ornithine carbamoyltransferase activity, role in arginine biosynthetic process via ornithine and cytosol, mitochondrion localization	Putative ornithine carbamoyltransferase; Gcn4-regulated; Hap43-induced; repressed in alkalinizing medium; rat catheter and Spider biofilm induced
CPAR2_603080	230.198	3.88369	0.206322	18.8234	4.85e-79	5.24e-77	CaO19.97	C6_00960W	CAN1		Putative basic amino acid permease	Ortholog(s) have L-histidine transmembrane transporter activity, L-lysine transmembrane transporter activity, arginine transmembrane transporter activity, role in basic amino acid transport and plasma membrane localization	Basic amino acid permease; complements lysine transport mutation; 10 predicted transmembrane regions, 3 predicted N-glycosylation sites; phagocytosis by macrophages induces transcript; rat catheter, Spider and flow model biofilm induced
[truncated: 828 more rows]

## Sheet: CPRI_NH4-vs-CPRI_GABA
ID	baseMean	log2FoldChange	lfcSE	stat	pvalue	padj	C alb 19	C alb 22	GeneName(calb)	GeneName (Sc)	description_CGOB	description_CDC317	description_calb_SC5314
[truncated: 438 more rows]

## Sheet: dal81_NH4-vs-dal81_GABA
ID	baseMean	log2FoldChange	lfcSE	stat	pvalue	padj	C alb 19	C alb 22	GeneName(calb)	GeneName(Sc)	description_CGOB	description_CDC317	description_calb_SC5314
[truncated: 360 more rows]

## Sheet: CPRI_NH4-vs-dal81_NH4
ID	baseMean	log2FoldChange	lfcSE	stat	pvalue	padj	ID	cparID	KEGG	gene	geneName(calb)	scerOrtho	description_CGOB	description_CDC317	calbOrth	description_calb_SC5314
[truncated: 57 more rows]

[truncated: 1 more sheets: CPRI_NH4-vs-dal81_GABA]
